# Supplementary material for: Steam recovery from flue gas by organosilica membranes for simultaneous harvesting of water and energy
Source: Nat Commun. 2023 Nov 23;14:7641. doi: 10.1038/s41467-023-43546-y (PMC10665434; doi:10.1038/s41467-023-43546-y)
Supplement: Supplementary file 3 — Source Data [file 41467_2023_43546_MOESM3_ESM.xlsx]

## Sheet: Fig. 2 (a)
Fig. 2 (a)
		Gas type (Molecular size)
		He (0.26 nm)	H2 (0.289 nm)	CO2 (0.33 nm)	N2 (0.364 nm)	CH4 (0.38 nm)	CF4 (0.48 nm)	SF6 (0.55 nm)
	M-1	7.34162e-07	9.24064e-07	1.57313e-07	4.92734e-08	3.97164e-08	5.4706e-10	7.32264e-11
	M-2	1.65835e-06	2.0675e-06	3.68893e-07	8.95762e-08	7.4746e-08	2.08278e-09	1.55338e-09

## Sheet: Fig. 2 (b)
Fig. 2 (b)
	Time [day]	H2O permeance [mol/(m2 s Pa)]
	8.07535	5.74271e-06
	8.07743	5.66586e-06
	8.07951	5.77218e-06
	9.05104	5.57216e-06
	9.05312	5.51742e-06
	9.05521	5.51216e-06
	1.39896	6.48043e-06
	1.40104	6.37744e-06
	1.40312	6.37591e-06
	1.52743	6.45635e-06
	1.52951	6.41807e-06
	1.5316	6.40738e-06
	2.48021	6.47655e-06
	2.48229	6.34957e-06
	2.48438	6.34686e-06
	5.04479	5.86649e-06
	5.04688	5.8452e-06
	5.04896	5.88387e-06
	0.656597	5.75708e-06
	0.659028	5.69456e-06
	0.663542	5.95712e-06
	6.01076	6.10169e-06
	6.01285	6.068e-06
	6.01493	6.13643e-06
	7.02187	5.93536e-06
	7.02396	5.86693e-06
	7.02604	5.87219e-06

## Sheet: Fig. 2 (c)
Fig. 2 (c)
		Measurement temperature [degree C]	Time [day]	Permeance [mol/(m2 s Pa)]			Permeance ratio [-]
				H2O	HCl	N2	H2O/HCl	H2O/N2
		150	0.0934028	3.22679e-06	-	3.98786e-08	-	80.9153
		150	0.108681	3.48927e-06	-	4.00988e-08	-	87.0168
		150	0.118403	3.18966e-06	-	3.90213e-08	-	81.7415
		150	0.137153	3.16394e-06	5.72746e-07	3.63778e-08	5.52416	86.9745
		150	0.151389	3.15797e-06	6.87268e-07	3.59407e-08	4.59496	87.8661
		150	0.167708	3.16507e-06	7.09417e-07	3.5933e-08	4.46151	88.0825
		150	0.187153	3.17064e-06	7.07385e-07	3.77049e-08	4.4822	84.0909
		150	0.207292	3.17033e-06	6.75847e-07	3.72606e-08	4.6909	85.0853
		150	0.234722	3.19716e-06	4.5846e-07	3.54711e-08	6.97369	90.1342
		150	7.98854	2.64225e-06	7.53719e-08	2.15217e-08	35.0562	122.771
		150	8.00069	2.52547e-06	8.16515e-08	2.11251e-08	30.9299	119.548
		150	8.01215	2.5121e-06	7.68545e-08	1.91063e-08	32.6864	131.48
		150	14.9792	2.20754e-06	6.64413e-08	1.8098e-08	33.2254	121.977
		150	14.9948	2.16389e-06	7.17695e-08	1.35848e-08	30.1506	159.288
		150	15.0135	2.14097e-06	7.11629e-08	1.44975e-08	30.0855	147.679
		150	15.0306	2.13476e-06	7.35299e-08	1.35928e-08	29.0325	157.051
		150	15.0552	2.11058e-06	-	1.35997e-08	-	155.193
		150	23.0212	2.12052e-06	-	1.17832e-08	-	179.961
		150	23.0382	2.10147e-06	-	1.13344e-08	-	185.406
		150	23.0569	2.07467e-06	-	1.08871e-08	-	190.562
		150	34.9757	2.06669e-06	-	1.27028e-08	-	162.696
		150	34.9858	2.02596e-06	-	1.15785e-08	-	174.976
		150	34.9972	2.02593e-06	-	1.12005e-08	-	180.879
		150	35.0219	1.99574e-06	7.53719e-08	9.99574e-09	26.4786	199.659
		150	35.0385	1.96718e-06	8.16515e-08	9.77445e-09	24.0924	201.257
		150	35.0594	1.96581e-06	7.68545e-08	9.77473e-09	25.5783	201.111
		150	42.0903	2.03319e-06	-	1.18042e-08	-	172.243
		150	42.1035	2.03805e-06	-	1.1046e-08	-	184.506
		150	42.1187	2.02864e-06	-	1.08969e-08	-	186.167
		150	50.9865	1.93226e-06	-	1.16784e-08	-	165.456
		150	50.9979	1.95235e-06	-	1.18252e-08	-	165.101
		150	51.0076	1.99154e-06	-	1.17241e-08	-	169.867
		150	62.1292	2.08997e-06	-	1.13366e-08	-	184.356
		150	62.1375	2.09735e-06	-	1.11836e-08	-	187.538
		150	62.1476	2.06849e-06	-	1.10389e-08	-	187.382
		150	81.2014	1.96277e-06	-	1.12167e-08	-	174.986
		150	81.216	1.97123e-06	-	1.12148e-08	-	175.77
		150	81.2281	1.96933e-06	-	1.07306e-08	-	183.525
		150	108.206	2.02538e-06	-	1.27139e-08	-	159.304
		150	108.218	2.02995e-06	-	1.15017e-08	-	176.491
		150	108.232	2.05036e-06	-	1.11938e-08	-	183.169
		150	108.267	2.00826e-06	6.64413e-08	9.69002e-09	-	207.25
		150	108.288	1.9947e-06	7.17695e-08	9.47642e-09	-	210.491
		150	108.312	1.98991e-06	7.11629e-08	9.08828e-09	-	218.953
		150	108.332	2.00429e-06	7.35299e-08	9.08551e-09	-	220.603
		150	112.009	2.04515e-06	-	1.18027e-08	-	173.278
		150	112.018	2.07581e-06	-	1.15685e-08	-	179.436
		150	112.028	2.07968e-06	-	1.13393e-08	-	183.405
		150	112.285	2.02436e-06	-	9.62593e-09	-	210.303
		150	112.296	1.99936e-06	-	1.06307e-08	-	188.074
		150	112.309	2.01459e-06	-	9.99141e-09	-	201.632
		200	112.336	1.65847e-06	-	1.11652e-08	-	148.539
		200	112.347	1.63515e-06	-	1.13539e-08	-	144.017
		200	112.358	1.65802e-06	-	1.10738e-08	-	149.725
		200	112.381	1.6336e-06	6.31726e-08	1.03779e-08	25.8593	157.411
		200	112.394	1.57251e-06	6.72315e-08	1.12778e-08	23.3895	139.434
		200	112.412	1.58252e-06	5.78435e-08	1.11838e-08	27.3586	141.501
		200	112.438	1.59588e-06	7.10592e-08	1.08446e-08	22.4585	147.159
		200	119.014	1.69888e-06	7.90508e-08	1.49971e-08	21.491	113.281
		200	119.027	1.68462e-06	9.04681e-08	1.4407e-08	18.6211	116.931
		200	119.041	1.68707e-06	8.79989e-08	1.4086e-08	19.1715	119.769
		200	119.057	1.686e-06	-	1.34459e-08	-	125.391
		200	126.055	1.68105e-06	-	1.46369e-08	-	114.85
		200	126.069	1.64597e-06	-	1.51063e-08	-	108.959
		200	126.112	1.65577e-06	-	1.55608e-08	-	106.406
		200	140.055	1.87854e-06	-	1.65809e-08	-	113.295
		200	140.069	1.88452e-06	-	1.61232e-08	-	116.883
		200	140.082	1.88043e-06	-	1.5669e-08	-	120.01
		200	140.103	1.88703e-06	-	1.59401e-08	-	118.383
		200	189.096	1.88125e-06	-	1.66753e-08	-	112.817
		200	189.129	1.89433e-06	-	1.62151e-08	-	116.825
		200	189.161	1.8662e-06	-	1.63157e-08	-	114.381
		200	189.21	1.96946e-06	-	1.67343e-08	-	117.69
		200	189.221	1.91741e-06	-	1.62969e-08	-	117.655
		200	189.235	1.90811e-06	-	1.66646e-08	-	114.501
		150	189.449	2.29502e-06	-	1.47246e-08	-	155.863
		150	189.465	2.33909e-06	-	1.43495e-08	-	163.008
		150	189.48	2.313e-06	-	1.42674e-08	-	162.118
		150	189.492	2.31699e-06	-	1.44468e-08	-	160.381
		150	190.006	2.27444e-06	9.37248e-08	1.29202e-08	24.2672	176.038
		150	190.028	2.19723e-06	7.35498e-08	1.39371e-08	29.874	157.653
		150	190.042	2.31321e-06	8.50194e-08	1.38432e-08	27.208	167.101
		150	190.387	2.36141e-06	-	1.40686e-08	-	167.85
		150	190.398	2.28981e-06	-	1.43601e-08	-	159.456
		150	190.409	2.29758e-06	-	1.41777e-08	-	162.056

## Sheet: Fig. 3 (a)
Fig. 3 (a)
	HCl concentration [ppm]	Permeance [mol/(m2 s Pa)]			Permeance ratio [-]
		H2O	HCl	N2	H2O/HCl	H2O/N2
	0	2.03982e-06	-	1.09476e-08	-	186.327
	40	1.99929e-06	7.07259e-08	9.33506e-09	28.2681	214.17
	100	1.99271e-06	7.24879e-08	9.81147e-09	27.4902	203.1
	200	1.98548e-06	6.9747e-08	1.01452e-08	28.4669	195.707
	300	2.01375e-06	7.02655e-08	9.47931e-09	28.6591	212.436
	400	1.99236e-06	7.50453e-08	8.74469e-09	26.5487	227.836

## Sheet: Fig. 3 (b)
Fig. 3 (b)
	Gas x	Molecular size of gas x [nm]	Permeance [mol/(m2 s Pa)]		permeance ratio [-]
			H2O	Gas x	H2O/gas x
	H2	0.289	2.75508e-06	5.10213e-07	5.39986
	HCl	0.32	2.26162e-06	8.4098e-08	26.8927
	CO2	0.33	2.18888e-06	6.11951e-08	35.7689
	O2	0.346	2.408e-06	3.54481e-08	67.9303
	N2	0.364	2.31965e-06	1.42784e-08	162.459

## Sheet: Fig. 4 (a)
Fig. 4 (a)
	Time [h]	Temperature [degree C]				Pressure [kPa-a]			Steam molar fraction [-]
		Membrane module	Feed	Retentate	After heat exchanger	Feed	Retentate	Prior to vacuum pumping	Feed	Retentate	Feed-Retentate
	0	193.05	123.52	97.79	23.53	98.994	96.666	16.03	0.185412	0.295833	-0.110421
	0	192.93	121.77	98.078	23.53	98.994	96.666	16.03	0.191822	0.305747	-0.113925
	0	192.81	119.79	98.308	23.53	99.299	96.462	61.61	0.204623	0.323197	-0.118574
	0	192.69	119.38	98.537	23.53	98.383	97.276	68.12	0.210848	0.330047	-0.119199
	0	192.57	118.4	98.595	23.471	98.383	97.276	68.12	0.216724	0.33575	-0.119026
	0	192.45	114.69	98.652	23.53	98.892	96.564	64.05	0.227174	0.344156	-0.116982
	0	192.27	115.21	98.71	23.53	98.892	96.564	64.05	0.233025	0.347543	-0.114518
	0	192.03	116.6	98.767	23.471	98.994	97.276	60.79	0.246211	0.354357	-0.108146
	0	191.85	117.99	98.825	23.471	98.994	97.276	60.79	0.252142	0.35746	-0.105318
	0.0166667	191.67	119.09	98.825	23.53	99.604	96.869	57.74	0.258171	0.361099	-0.102928
	0.0166667	191.49	120.49	98.767	23.53	99.604	96.869	57.74	0.269008	0.367879	-0.098871
	0.0166667	191.26	122.41	98.767	23.471	99.4	97.48	55.3	0.274763	0.370794	-0.096031
	0.0166667	191.14	124.16	98.825	23.53	99.4	97.48	55.3	0.279695	0.37353	-0.093835
	0.0166667	190.78	125.5	98.767	23.53	98.688	96.666	54.28	0.289156	0.378115	-0.088959
	0.0166667	190.48	126.9	98.71	23.471	99.095	96.971	52.86	0.29381	0.380274	-0.086464
	0.0166667	190.36	127.54	98.71	23.471	99.095	96.971	52.86	0.298767	0.382227	-0.08346
	0.0166667	190	128.01	98.652	23.471	99.807	97.378	50.82	0.307896	0.387508	-0.079612
	0.0166667	189.76	128.36	98.652	23.471	99.807	97.378	50.82	0.312487	0.390426	-0.077939
	0.0166667	189.47	128.54	98.595	23.471	99.095	97.785	49.19	0.321733	0.395924	-0.074191
	0.0166667	189.17	128.6	98.595	23.471	99.095	97.785	49.19	0.325974	0.397894	-0.07192
	0.0166667	188.75	128.65	98.537	23.53	99.095	97.48	48.58	0.330211	0.400338	-0.070127
	0.0166667	188.51	128.65	98.537	23.471	99.095	97.48	48.58	0.337753	0.404683	-0.06693
	0.0166667	188.27	128.6	98.595	23.53	99.604	97.276	47.77	0.340673	0.407131	-0.066458
	0.0166667	187.92	128.48	98.595	23.53	99.604	97.276	47.77	0.343773	0.409284	-0.065511
	0.0166667	187.62	128.3	98.537	23.471	99.604	96.869	46.75	0.353121	0.414267	-0.061146
	0.0166667	187.38	128.19	98.537	23.471	99.807	97.276	46.35	0.357508	0.416833	-0.059325
	0.0166667	187.14	127.95	98.537	23.471	99.807	97.276	46.35	0.36168	0.419306	-0.057626
	0.0166667	186.78	127.78	98.595	23.413	100.418	98.598	44.92	0.371239	0.423388	-0.052149
	0.0166667	186.54	127.6	98.595	23.471	100.418	98.598	44.92	0.378334	0.424599	-0.046265
	0.0333333	186.3	127.43	98.652	23.413	99.197	97.378	44.72	0.39099	0.426977	-0.035987
	0.0333333	186.07	127.25	98.71	23.471	99.197	97.378	44.72	0.395949	0.427768	-0.031819
	0.0333333	185.95	127.14	98.767	23.471	99.807	97.886	45.53	0.399989	0.428931	-0.028942
	0.0333333	185.65	126.96	98.767	23.471	99.807	97.886	45.53	0.407283	0.432225	-0.024942
	0.0333333	185.47	126.84	98.882	23.413	99.299	97.48	44.72	0.410587	0.433283	-0.022696
	0.0333333	185.23	126.67	98.94	23.471	99.299	97.48	44.72	0.413184	0.434414	-0.02123
	0.0333333	184.99	126.55	99.055	23.53	98.994	97.378	44.31	0.417519	0.436074	-0.018555
	0.0333333	184.81	126.44	99.17	23.471	98.688	97.378	42.89	0.419436	0.43674	-0.017304
	0.0333333	184.63	126.26	99.227	23.471	98.688	97.378	42.89	0.421151	0.437137	-0.015986
	0.0333333	184.46	126.2	99.285	23.471	98.994	97.48	42.28	0.425056	0.43938	-0.014324
	0.0333333	184.28	126.14	99.342	23.471	98.994	97.48	42.28	0.426522	0.440114	-0.013592
	0.0333333	184.1	125.97	99.515	23.413	99.706	97.073	40.65	0.429582	0.44119	-0.011608
	0.0333333	183.92	125.85	99.63	23.471	99.706	97.073	40.65	0.430376	0.441514	-0.011138
	0.0333333	183.8	125.68	99.745	23.413	99.4	96.768	43.09	0.431819	0.442541	-0.010722
	0.0333333	183.68	125.62	99.802	23.471	99.4	96.768	43.09	0.434911	0.445132	-0.010221
	0.0333333	183.5	125.5	99.975	23.413	99.197	96.971	41.67	0.436757	0.447101	-0.010344
	0.0333333	183.32	125.44	100.09	23.471	99.197	96.971	41.67	0.438467	0.449069	-0.010602
	0.0333333	183.2	125.33	100.26	23.471	99.807	97.276	41.87	0.442227	0.455218	-0.012991
	0.0333333	183.08	125.27	100.32	23.471	99.502	97.48	42.48	0.444607	0.45921	-0.014603
	0.0333333	182.9	125.15	100.49	23.471	99.502	97.48	42.48	0.446477	0.463188	-0.016711
	0.05	182.78	125.09	100.66	23.471	98.892	97.581	43.09	0.451281	0.470528	-0.019247
	0.05	182.67	124.98	100.78	23.471	98.892	97.581	43.09	0.453583	0.474287	-0.020704
	0.05	182.55	124.86	100.89	23.471	99.095	97.174	40.85	0.458453	0.479408	-0.020955
	0.05	182.37	124.86	101.01	23.471	99.095	97.174	40.85	0.460873	0.481495	-0.020622
	0.05	182.25	124.74	101.18	23.471	99.604	97.276	42.07	0.462456	0.482373	-0.019917
	0.05	182.07	124.69	101.35	23.471	99.604	97.276	42.07	0.465848	0.483806	-0.017958
	0.05	181.95	124.63	101.47	23.471	99.604	97.48	39.83	0.467202	0.483294	-0.016092
	0.05	181.83	124.51	101.58	23.471	99.604	97.48	39.83	0.468374	0.481837	-0.013463
	0.05	181.65	124.39	101.81	23.413	98.892	96.869	40.85	0.471305	0.477687	-0.006382
	0.05	181.59	124.34	101.93	23.413	98.892	96.869	40.85	0.472371	0.474431	-0.00206
	0.05	181.53	124.22	102.05	23.413	100.011	97.276	42.07	0.473152	0.471011	0.002141
	0.05	181.35	124.16	102.22	23.413	99.706	97.48	40.24	0.47415	0.46394	0.01021
	0.05	181.17	124.1	102.39	23.413	99.706	97.48	40.24	0.474737	0.460755	0.013982
	0.05	181.05	124.04	102.56	23.413	99.095	97.276	40.24	0.474393	0.453372	0.021021
	0.05	180.99	123.99	102.74	23.354	99.095	97.276	40.24	0.474284	0.449647	0.024637
	0.05	180.82	123.93	102.91	23.354	99.807	97.378	41.46	0.473646	0.445901	0.027745
	0.05	180.64	123.81	103.03	23.354	99.807	97.378	41.46	0.472133	0.438108	0.034025
	0.05	180.58	123.81	103.26	23.354	99.197	96.971	40.65	0.471551	0.434049	0.037502
	0.05	180.46	123.75	103.37	23.413	99.197	96.971	40.65	0.470556	0.430156	0.0404
	0.05	180.34	123.69	103.6	23.354	99.299	97.378	40.85	0.468963	0.423253	0.04571
	0.0666667	180.22	123.69	103.77	23.354	99.299	97.378	40.85	0.467728	0.420294	0.047434
	0.0666667	180.1	123.69	104	23.413	99.706	97.378	40.85	0.466095	0.416642	0.049453
	0.0666667	179.98	123.64	104.18	23.354	99.095	97.581	40.45	0.463105	0.410898	0.052207
	0.0666667	179.86	123.58	104.35	23.413	99.095	97.581	40.45	0.462532	0.408862	0.05367
	0.0666667	179.74	123.58	104.52	23.354	99.095	96.971	40.85	0.461157	0.405239	0.055918
	0.0666667	179.62	123.58	104.7	23.413	99.095	96.971	40.85	0.460789	0.403303	0.057486
	0.0666667	179.5	123.52	104.81	23.413	99.706	97.276	40.04	0.460389	0.402203	0.058186
	0.0666667	179.38	123.46	104.98	23.413	99.706	97.276	40.04	0.459862	0.401118	0.058744
	0.0666667	179.26	123.4	105.27	23.413	99.706	97.581	41.06	0.459676	0.40129	0.058386
	0.0666667	179.09	123.4	105.39	23.413	99.706	97.581	41.06	0.460151	0.401502	0.058649
	0.0666667	179.03	123.34	105.56	23.354	99.502	97.174	40.65	0.462171	0.401881	0.06029
	0.0666667	178.85	123.34	105.73	23.354	99.502	97.174	40.65	0.463211	0.40234	0.060871
	0.0666667	178.79	123.29	105.91	23.413	99.4	97.683	40.65	0.464385	0.402557	0.061828
	0.0666667	178.61	123.23	106.08	23.354	99.502	97.785	39.43	0.466066	0.403157	0.062909
	0.0666667	178.55	123.29	106.25	23.413	99.502	97.785	39.43	0.466478	0.403261	0.063217
	0.0666667	178.37	123.23	106.48	23.413	99.299	97.276	41.06	0.46832	0.404358	0.063962
	0.0666667	178.31	123.23	106.66	23.413	99.299	97.276	41.06	0.469073	0.404748	0.064325
	0.0666667	178.19	123.23	106.89	23.413	99.706	97.378	40.45	0.470161	0.405241	0.06492
	0.0666667	178.07	123.17	107.06	23.413	99.706	97.378	40.45	0.472455	0.407446	0.065009
	0.0666667	177.95	123.17	107.23	23.354	99.807	97.378	41.06	0.473553	0.408068	0.065485
	0.0833333	177.89	123.17	107.41	23.354	99.807	97.378	41.06	0.47465	0.409097	0.065553
	0.0833333	177.77	123.17	107.64	23.413	99.299	97.073	40.65	0.47692	0.410758	0.066162
	0.0833333	177.65	123.17	107.75	23.354	99.299	97.073	40.65	0.478298	0.411301	0.066997
	0.0833333	177.59	123.17	108.04	23.413	99.909	97.785	39.83	0.479727	0.412015	0.067712
	0.0833333	177.48	123.17	108.15	23.354	99.807	97.785	41.06	0.48218	0.413169	0.069011
	0.0833333	177.36	123.11	108.33	23.354	99.807	97.785	41.06	0.483133	0.413669	0.069464
	0.0833333	177.3	123.17	108.56	23.413	99.4	97.581	40.65	0.485939	0.41465	0.071289
	0.0833333	177.18	123.11	108.73	23.413	99.4	97.581	40.65	0.487258	0.41486	0.072398
	0.0833333	177.06	123.11	108.9	23.413	99.604	97.581	39.43	0.488903	0.415801	0.073102
	0.0833333	177	123.11	109.19	23.413	99.604	97.581	39.43	0.491636	0.418123	0.073513
	0.0833333	176.94	123.05	109.37	23.413	99.299	97.683	39.83	0.493573	0.419657	0.073916
	0.0833333	176.82	123.05	109.54	23.413	99.299	97.683	39.83	0.495152	0.421418	0.073734
	0.0833333	176.76	123.05	109.71	23.413	99.4	98.192	40.04	0.498614	0.424584	0.07403
	0.0833333	176.58	123.05	109.88	23.354	99.4	98.192	40.04	0.50038	0.426479	0.073901
	0.0833333	176.52	123.05	110.06	23.413	100.214	97.276	41.87	0.502731	0.428792	0.073939
	0.0833333	176.4	123.11	110.23	23.413	100.011	97.48	39.83	0.507029	0.435442	0.071587
	0.0833333	176.34	123.05	110.46	23.413	100.011	97.48	39.83	0.509626	0.438934	0.070692
	0.0833333	176.28	123.11	110.69	23.413	99.197	97.378	40.65	0.515096	0.447069	0.068027
	0.0833333	176.16	123.11	110.87	23.413	99.197	97.378	40.65	0.517734	0.451168	0.066566
	0.0833333	176.1	123.11	111.04	23.413	98.994	97.48	40.04	0.520812	0.455629	0.065183
	0.1	175.98	123.11	111.22	23.354	98.994	97.48	40.04	0.527433	0.463686	0.063747
	0.1	175.92	123.11	111.39	23.413	99.604	97.48	39.22	0.530803	0.467573	0.06323
	0.1	175.8	123.17	111.56	23.354	99.604	97.48	39.22	0.533993	0.47121	0.062783
	0.1	175.74	123.17	111.74	23.354	99.4	96.971	40.24	0.53992	0.477428	0.062492
	0.1	175.63	123.11	111.97	23.354	99.4	96.971	40.24	0.54255	0.479467	0.063083
	0.1	175.51	123.17	112.2	23.354	98.688	97.48	39.43	0.545292	0.480636	0.064656
	0.1	175.51	123.17	112.37	23.354	99.197	97.378	40.65	0.549567	0.481337	0.06823
	0.1	175.45	123.11	112.55	23.354	99.197	97.378	40.65	0.550985	0.480594	0.070391
	0.1	175.39	123.17	112.78	23.354	100.011	97.174	40.45	0.552396	0.479399	0.072997
	0.1	175.21	123.17	112.89	23.354	100.011	97.174	40.45	0.554324	0.474672	0.079652
	0.1	175.15	123.17	113.07	23.413	99.502	97.276	39.83	0.554364	0.471567	0.082797
	0.1	175.09	123.17	113.3	23.354	99.502	97.276	39.83	0.553755	0.463376	0.090379
	0.1	174.97	123.17	113.53	23.354	99.299	97.683	39.83	0.553361	0.458781	0.09458
	0.1	174.91	123.23	113.71	23.354	99.299	97.683	39.83	0.552361	0.453478	0.098883
	0.1	174.79	123.23	113.88	23.354	99.4	97.174	39.83	0.549641	0.441887	0.107754
	0.1	174.79	123.23	114.05	23.354	99.4	97.174	39.83	0.547956	0.435374	0.112582
	0.1	174.67	123.23	114.23	23.413	98.892	97.276	39.22	0.545991	0.429372	0.116619
	0.1	174.61	123.29	114.4	23.413	98.994	96.869	41.26	0.541814	0.417795	0.124019
	0.1	174.55	123.34	114.69	23.413	98.994	96.869	41.26	0.5397	0.412948	0.126752
	0.1	174.49	123.34	114.86	23.413	99.807	97.174	40.85	0.536904	0.405657	0.131247
	0.116667	174.37	123.34	114.98	23.413	99.807	97.174	40.85	0.535678	0.401974	0.133704
	0.116667	174.31	123.34	115.21	23.354	99.4	97.988	40.65	0.534481	0.399601	0.13488
	0.116667	174.25	123.4	115.39	23.354	99.4	97.988	40.65	0.53284	0.394004	0.138836
	0.116667	174.13	123.4	115.56	23.354	99.095	96.971	40.45	0.532177	0.391558	0.140619
	0.116667	174.13	123.4	115.67	23.413	99.095	96.971	40.45	0.531631	0.389795	0.141836
	0.116667	174.07	123.4	115.91	23.413	99.095	97.073	41.06	0.530683	0.38808	0.142603
	0.116667	173.96	123.34	116.08	23.354	99.095	97.073	41.06	0.530511	0.388879	0.141632
	0.116667	173.96	123.46	116.25	23.413	99.706	97.378	40.65	0.531014	0.390583	0.140431
	0.116667	173.9	123.46	116.43	23.413	99.4	96.869	40.65	0.533274	0.395716	0.137558
	0.116667	173.84	123.52	116.6	23.354	99.4	96.869	40.65	0.534581	0.398323	0.136258
	0.116667	173.78	123.52	116.78	23.354	99.4	97.683	41.26	0.537927	0.403795	0.134132
	0.116667	173.66	123.52	116.89	23.354	99.4	97.683	41.26	0.539805	0.406549	0.133256
	0.116667	173.6	123.58	117.12	23.413	99.4	97.581	40.65	0.541813	0.408735	0.133078
	0.116667	173.54	123.64	117.3	23.354	99.4	97.581	40.65	0.545677	0.412398	0.133279
	0.116667	173.48	123.69	117.47	23.413	99.706	97.378	40.65	0.547278	0.414468	0.13281
	0.116667	173.48	123.75	117.64	23.354	99.706	97.378	40.65	0.548842	0.41626	0.132582
	0.116667	173.42	123.69	117.82	23.354	99.095	97.276	40.65	0.552258	0.418134	0.134124
	0.116667	173.36	123.75	117.99	23.295	99.095	97.276	40.65	0.553516	0.4182	0.135316
	0.116667	173.3	123.75	118.11	23.354	99.4	97.174	41.26	0.554861	0.418203	0.136658
	0.116667	173.24	123.81	118.34	23.295	99.807	97.174	39.83	0.556789	0.416826	0.139963
	0.133333	173.18	123.81	118.51	23.354	99.807	97.174	39.83	0.557178	0.415829	0.141349
	0.133333	173.18	123.81	118.74	23.354	99.095	97.073	40.45	0.558482	0.413635	0.144847
	0.133333	173.12	123.81	118.86	23.295	99.095	97.073	40.45	0.559166	0.412402	0.146764
	0.133333	173.06	123.87	118.98	23.354	100.723	97.378	41.26	0.559836	0.411347	0.148489
	0.133333	173	123.93	119.15	23.354	100.723	97.378	41.26	0.561373	0.409984	0.151389
	0.133333	173	123.93	119.32	23.354	100.112	97.378	41.26	0.562059	0.409108	0.152951
	0.133333	172.94	123.99	119.56	23.354	100.112	97.378	41.26	0.562585	0.40798	0.154605
	0.133333	172.82	123.99	119.73	23.354	99.299	97.073	40.24	0.563995	0.40591	0.158085
	0.133333	172.76	123.99	119.84	23.295	99.299	97.073	40.24	0.564857	0.405237	0.15962
	0.133333	172.76	124.1	120.02	23.295	98.892	96.971	40.85	0.565292	0.404689	0.160603
	0.133333	172.76	124.1	120.19	23.236	98.383	96.666	41.06	0.566098	0.401794	0.164304
	0.133333	172.7	124.1	120.25	23.236	98.383	96.666	41.06	0.566217	0.400594	0.165623
	0.133333	172.64	124.22	120.49	23.295	98.892	96.462	42.07	0.564944	0.397169	0.167775
	0.133333	172.58	124.22	120.66	23.295	98.892	96.462	42.07	0.564556	0.396806	0.16775
	0.133333	172.58	124.28	120.84	23.236	98.892	96.971	39.43	0.56429	0.397131	0.167159
	0.133333	172.52	124.28	121.01	23.295	98.892	96.971	39.43	0.566111	0.400602	0.165509
	0.133333	172.52	124.34	121.13	23.295	99.4	97.174	40.04	0.567808	0.402849	0.164959
	0.133333	172.46	124.34	121.3	23.295	99.4	97.174	40.04	0.569718	0.405182	0.164536
	0.133333	172.46	124.39	121.48	23.295	99.604	97.581	41.26	0.574275	0.40939	0.164885
	0.133333	172.4	124.39	121.65	23.295	99.604	97.581	41.26	0.576161	0.410968	0.165193
	0.15	172.34	124.39	121.83	23.295	100.011	97.276	40.04	0.577446	0.411892	0.165554
	0.15	172.34	124.51	122.06	23.295	99.4	97.174	40.65	0.580025	0.413099	0.166926
	0.15	172.28	124.57	122.18	23.236	99.4	97.174	40.65	0.581338	0.41329	0.168048
	0.15	172.23	124.57	122.29	23.295	97.671	96.666	41.46	0.50701	0.413775	0.093235
	0.15	172.28	124.63	122.47	23.236	97.671	96.666	41.46	0.321887	0.413709	-0.091822
	0.15	172.17	124.63	122.59	23.295	99.197	97.276	42.07	0.425901	0.413597	0.012304
	0.15	172.23	124.69	122.76	23.295	99.197	97.276	42.07	0.529467	0.413738	0.115729
	0.15	172.17	124.69	122.94	23.236	99.909	97.48	40.85	0.554015	0.414335	0.13968
	0.15	172.11	124.8	123.11	23.295	99.909	97.48	40.85	0.569471	0.415105	0.154366
	0.15	172.11	124.8	123.29	23.295	99.095	97.683	41.26	0.592798	0.415708	0.17709
	0.15	172.11	124.8	123.52	23.236	99.095	97.683	41.26	0.616715	0.41539	0.201325
	0.15	172.05	124.8	123.69	23.295	99.095	97.378	41.06	0.637336	0.41464	0.222696
	0.15	171.99	124.92	123.81	23.295	98.485	97.276	41.26	0.653785	0.413153	0.240632
	0.15	171.99	124.98	123.99	23.236	98.485	97.276	41.26	0.65221	0.412363	0.239847
	0.15	171.99	124.98	124.16	23.236	98.892	97.683	39.63	0.642212	0.410607	0.231605
	0.15	171.93	125.04	124.28	23.236	98.892	97.683	39.63	0.640405	0.410128	0.230277
	0.15	171.93	124.98	124.45	23.295	99.807	97.174	40.45	0.644094	0.41053	0.233564
	0.15	171.93	125.04	124.63	23.236	99.807	97.174	40.45	0.649323	0.413468	0.235855
	0.15	171.93	125.09	124.74	23.236	99.604	97.276	39.83	0.650584	0.415714	0.23487
	0.15	171.87	125.09	124.86	23.236	99.604	97.276	39.83	0.651213	0.41814	0.233073
	0.166667	171.87	125.15	124.98	23.236	99.299	97.48	40.45	0.65121	0.423271	0.227939
	0.166667	171.87	125.21	125.21	23.236	99.299	97.48	40.45	0.651737	0.425988	0.225749
	0.166667	171.87	125.27	125.27	23.236	98.994	97.276	39.63	0.65267	0.42871	0.22396
	0.166667	171.81	125.27	125.44	23.236	98.994	97.073	40.24	0.654502	0.432771	0.221731
	0.166667	171.81	125.33	125.56	23.236	98.994	97.073	40.24	0.655333	0.434611	0.220722
	0.166667	171.81	125.39	125.68	23.236	99.197	97.785	39.83	0.653867	0.437703	0.216164
	0.166667	171.75	125.39	125.85	23.177	99.197	97.785	39.83	0.652312	0.439789	0.212523
	0.166667	171.75	125.44	125.91	23.236	100.214	96.971	40.85	0.651148	0.441735	0.209413
	0.166667	171.75	125.5	126.14	23.236	100.214	96.971	40.85	0.649989	0.444326	0.205663
	0.166667	171.75	125.56	126.26	23.236	99.095	96.869	39.83	0.649975	0.444848	0.205127
	0.166667	171.63	125.56	126.44	23.177	99.095	96.869	39.83	0.650308	0.445088	0.20522
	0.166667	171.69	125.62	126.55	23.177	99.502	97.276	40.85	0.652034	0.444863	0.207171
	0.166667	171.63	125.62	126.67	23.236	99.502	97.276	40.85	0.653193	0.444557	0.208636
	0.166667	171.63	125.68	126.79	23.236	99.4	96.971	41.26	0.65405	0.444395	0.209655
	0.166667	171.63	125.68	126.9	23.236	98.892	97.785	41.06	0.656351	0.443242	0.213109
	0.166667	171.63	125.79	127.08	23.177	98.892	97.785	41.06	0.65773	0.442221	0.215509
	0.166667	171.57	125.79	127.19	23.236	99.604	97.174	40.85	0.659044	0.439294	0.21975
	0.166667	171.57	125.91	127.31	23.236	99.604	97.174	40.85	0.659611	0.437773	0.221838
	0.166667	171.57	125.91	127.49	23.177	99.299	97.174	39.83	0.66004	0.436416	0.223624
	0.166667	171.51	125.91	127.54	23.236	99.299	97.174	39.83	0.660428	0.434332	0.226096
	0.183333	171.57	125.97	127.72	23.177	99.807	97.276	39.63	0.660471	0.433126	0.227345
	0.183333	171.51	125.97	127.84	23.177	99.807	97.276	39.63	0.659007	0.431693	0.227314
	0.183333	171.51	126.03	127.95	23.177	98.587	96.971	39.83	0.656749	0.428708	0.228041
	0.183333	171.45	126.09	128.13	23.177	98.587	96.971	39.83	0.655944	0.426363	0.229581
	0.183333	171.45	126.14	128.19	23.177	98.688	96.971	40.85	0.654571	0.42433	0.230241
	0.183333	171.51	126.14	128.36	23.177	98.994	97.174	40.04	0.651732	0.421085	0.230647
	0.183333	171.39	126.2	128.42	23.177	98.994	97.174	40.04	0.650403	0.420291	0.230112
	0.183333	171.45	126.26	128.54	23.177	100.011	96.971	39.43	0.649413	0.420244	0.229169
	0.183333	171.45	126.26	128.65	23.119	100.011	96.971	39.43	0.649651	0.421186	0.228465
	0.183333	171.39	126.26	128.77	23.119	98.994	97.683	39.63	0.650291	0.422523	0.227768
	0.183333	171.39	126.32	128.95	23.177	98.994	97.683	39.63	0.652355	0.425407	0.226948
	0.183333	171.39	126.32	129.06	23.177	98.688	97.174	41.67	0.653171	0.42671	0.226461
	0.183333	171.33	126.32	129.18	23.119	98.688	97.174	41.67	0.651148	0.427621	0.223527
	0.183333	171.33	126.38	129.3	23.119	99.197	97.378	40.04	0.643095	0.42992	0.213175
	0.183333	171.33	126.44	129.35	23.119	99.197	97.378	40.04	0.637701	0.431322	0.206379
	0.183333	171.33	126.44	129.47	23.119	99.4	97.073	40.45	0.633143	0.433087	0.200056
	0.183333	171.33	126.49	129.59	23.119	98.688	97.378	40.85	0.62586	0.435628	0.190232
	0.183333	171.33	126.55	129.7	23.119	98.688	97.378	40.85	0.624849	0.435921	0.188928
	0.183333	171.33	126.55	129.88	23.119	99.299	97.276	41.46	0.621522	0.437068	0.184454
	0.183333	171.27	126.67	130	23.06	99.299	97.276	41.46	0.620778	0.437803	0.182975
	0.2	171.27	126.67	130.05	23.119	99.299	97.276	39.63	0.621206	0.438355	0.182851
	0.2	171.27	126.73	130.17	23.177	99.299	97.276	39.63	0.622701	0.439547	0.183154
	0.2	171.27	126.73	130.29	23.119	98.994	97.378	40.45	0.623178	0.43991	0.183268
	0.2	171.21	126.84	130.46	23.119	98.994	97.378	40.45	0.624063	0.440007	0.184056
	0.2	171.27	126.84	130.52	23.119	99.706	96.869	40.65	0.625624	0.439339	0.186285
	0.2	171.21	126.84	130.64	23.119	99.706	96.869	40.65	0.6274	0.438813	0.188587
	0.2	171.27	126.9	130.7	23.06	99.4	97.276	40.65	0.629278	0.438294	0.190984
	0.2	171.21	126.9	130.87	23.119	98.994	97.276	40.04	0.630985	0.436307	0.194678
	0.2	171.21	126.96	130.93	23.119	98.994	97.276	40.04	0.630937	0.435398	0.195539
	0.2	171.15	126.96	131.05	23.06	98.892	97.073	41.06	0.63122	0.433481	0.197739
	0.2	171.15	127.02	131.17	23.06	98.892	97.073	41.06	0.631382	0.432619	0.198763
	0.2	171.15	127.08	131.28	23.119	99.299	96.666	40.65	0.631383	0.432014	0.199369
	0.2	171.15	127.08	131.34	23.119	99.299	96.666	40.65	0.635021	0.431526	0.203495
	0.2	171.15	127.14	131.46	23.119	99.095	97.174	41.26	0.637981	0.430753	0.207228
	0.2	171.15	127.19	131.57	23.119	99.095	97.174	41.26	0.642084	0.430262	0.211822
	0.2	171.15	127.19	131.63	23.06	98.892	97.276	40.04	0.646765	0.428833	0.217932
	0.2	171.09	127.25	131.75	23.119	98.892	97.276	40.04	0.649779	0.427638	0.222141
	0.2	171.09	127.31	131.93	23.06	98.892	97.581	40.65	0.652081	0.426344	0.225737
	0.2	171.09	127.31	131.98	23.119	99.197	97.276	39.83	0.654549	0.425077	0.229472
	0.2	171.15	127.31	132.1	23.06	99.197	97.276	39.83	0.655441	0.425285	0.230156
	0.216667	171.09	127.37	132.16	23.06	99.299	97.378	40.04	0.653568	0.426102	0.227466
	0.216667	171.09	127.43	132.22	23.06	99.299	97.378	40.04	0.653945	0.426258	0.227687
	0.216667	171.09	127.49	132.33	23.06	99.299	97.276	41.26	0.657169	0.426178	0.230991
	0.216667	171.09	127.49	132.45	23.06	99.299	97.276	41.26	0.668436	0.424684	0.243752
	0.216667	171.09	127.54	132.63	23.06	98.485	97.48	39.83	0.681794	0.423658	0.258136
	0.216667	171.09	127.54	132.69	23.06	98.485	97.48	39.83	0.683529	0.422459	0.26107
	0.216667	171.09	127.6	132.74	23.06	98.994	97.581	39.63	0.706395	0.4204	0.285995
	0.216667	171.09	127.66	132.86	23.06	98.994	97.581	39.63	0.722005	0.41972	0.302285
	0.216667	171.09	127.72	132.98	23.06	99.197	96.666	40.65	0.735213	0.419211	0.316002
	0.216667	171.09	127.72	133.04	23.06	99.604	97.073	40.24	0.752281	0.419599	0.332682
	0.216667	171.03	127.78	133.15	23.001	99.604	97.073	40.24	0.759045	0.420393	0.338652
	0.216667	171.03	127.78	133.21	23.06	99.4	97.174	41.87	0.765649	0.422129	0.34352
	0.216667	171.09	127.84	133.33	23.06	99.4	97.174	41.87	0.766973	0.423173	0.3438
	0.216667	171.03	127.84	133.45	23.001	98.688	97.48	40.24	0.767793	0.424707	0.343086
	0.216667	171.03	127.95	133.56	23.001	98.688	97.48	40.24	0.768746	0.427975	0.340771
	0.216667	171.09	128.01	133.62	23.06	98.688	96.361	39.63	0.769097	0.429397	0.3397
	0.216667	171.09	128.07	133.68	23.119	98.688	96.361	39.63	0.769293	0.431285	0.338008
	0.216667	171.03	128.07	133.8	23.001	99.502	97.174	40.65	0.769244	0.434234	0.33501
	0.216667	171.03	128.13	133.91	23.06	99.502	97.174	40.65	0.76928	0.435679	0.333601
	0.216667	171.03	128.19	134.03	23.06	99.807	97.581	40.45	0.769263	0.437276	0.331987
	0.233333	171.09	128.13	134.15	23.06	98.994	97.073	40.45	0.769294	0.439642	0.329652
	0.233333	171.03	128.19	134.21	23.001	98.994	97.073	40.45	0.769178	0.440013	0.329165
	0.233333	171.03	128.25	134.32	23.06	99.197	97.174	40.45	0.769335	0.439773	0.329562
	0.233333	171.09	128.3	134.38	23.06	99.197	97.174	40.45	0.769389	0.439569	0.32982
	0.233333	171.09	128.25	134.44	23.06	100.011	97.581	39.83	0.744877	0.439569	0.305308
	0.233333	171.09	128.36	134.56	23.001	100.011	97.581	39.83	0.737418	0.440247	0.297171
	0.233333	171.03	128.36	134.62	23.001	98.994	97.276	38.21	0.748356	0.439895	0.308461
	0.233333	171.09	128.42	134.73	23.001	98.994	97.276	38.21	0.751445	0.439529	0.311916
	0.233333	171.09	128.48	134.79	23.06	99.4	98.09	40.65	0.759533	0.437329	0.322204
	0.233333	171.09	128.54	134.91	23.001	99.4	98.09	40.65	0.75834	0.435713	0.322627
	0.233333	171.09	128.54	134.97	23.06	99.197	97.378	39.22	0.762515	0.434801	0.327714
	0.233333	171.15	128.6	135.08	23.001	99.4	97.174	39.02	0.766445	0.432755	0.33369
	0.233333	171.09	128.65	135.2	23.001	99.4	97.174	39.02	0.764768	0.431633	0.333135
	0.233333	171.15	128.71	135.32	23.001	98.892	96.971	39.63	0.735423	0.429962	0.305461
	0.233333	171.15	128.71	135.38	23.001	98.892	96.971	39.63	0.724158	0.429085	0.295073
	0.233333	171.21	128.71	135.49	23.001	99.197	97.174	40.04	0.717548	0.428221	0.289327
	0.233333	171.21	128.71	135.55	23.001	99.197	97.174	40.04	0.721386	0.426832	0.294554
	0.233333	171.21	128.83	135.61	23.001	99.4	97.276	39.43	0.731457	0.426236	0.305221
	0.233333	171.21	128.89	135.67	23.001	99.4	97.276	39.43	0.719502	0.425654	0.293848
	0.233333	171.15	128.95	135.84	22.942	99.197	96.971	39.83	0.703011	0.425273	0.277738
	0.25	171.27	128.95	135.9	23.001	99.197	96.971	39.83	0.696461	0.425038	0.271423
	0.25	171.27	129	135.96	23.001	99.095	97.276	40.24	0.713622	0.425214	0.288408
	0.25	171.27	129	136.08	22.942	98.994	97.988	41.46	0.736956	0.426422	0.310534
	0.25	171.27	129.06	136.14	22.942	98.994	97.988	41.46	0.727228	0.427313	0.299915
	0.25	171.27	129.12	136.19	23.001	99.4	97.276	39.02	0.735785	0.428615	0.30717
	0.25	171.27	129.12	136.31	22.942	99.4	97.276	39.02	0.702476	0.432428	0.270048
	0.25	171.39	129.24	136.37	23.001	99.095	97.378	40.04	0.716421	0.434675	0.281746
	0.25	171.33	129.24	136.49	23.001	99.095	97.378	40.04	0.698482	0.437994	0.260488
	0.25	171.33	129.24	136.55	23.001	98.892	95.852	40.65	0.72015	0.438784	0.281366
	0.25	171.45	129.3	136.6	23.001	98.892	95.852	40.65	0.677152	0.439557	0.237595
	0.25	171.39	129.35	136.72	22.942	99.197	97.276	40.45	0.667124	0.439629	0.227495
	0.25	171.39	129.35	136.72	22.942	99.197	97.276	40.45	0.643685	0.439777	0.203908
	0.25	171.45	129.41	136.84	22.942	99.197	97.276	40.65	0.637215	0.439838	0.197377
	0.25	171.51	129.41	136.96	22.884	99.197	97.276	40.65	0.617515	0.439413	0.178102
	0.25	171.51	129.41	136.96	23.001	99.095	97.073	39.63	0.613897	0.438918	0.174979
	0.25	171.45	129.47	137.07	22.942	98.994	97.48	40.24	0.609636	0.437917	0.171719
	0.25	171.57	129.53	137.13	22.942	98.994	97.48	40.24	0.611063	0.435933	0.17513
	0.25	171.51	129.59	137.19	22.942	99.4	97.174	39.63	0.660381	0.43475	0.225631
	0.25	171.57	129.53	137.25	22.942	99.4	97.174	39.63	0.671385	0.433833	0.237552
	0.25	171.57	129.65	137.31	22.884	99.807	97.073	40.45	0.7053	0.433239	0.272061
	0.266667	171.57	129.65	137.48	22.884	99.807	97.073	40.45	0.688771	0.432451	0.25632
	0.266667	171.63	129.7	137.54	22.884	99.095	97.581	39.43	0.674491	0.431774	0.242717
	0.266667	171.63	129.7	137.6	22.884	99.095	97.581	39.43	0.713276	0.429371	0.283905
	0.266667	171.63	129.76	137.6	22.825	98.688	97.073	40.04	0.708494	0.428606	0.279888
	0.266667	171.69	129.82	137.72	22.884	98.688	97.073	40.04	0.664996	0.427065	0.237931
	0.266667	171.69	129.76	137.77	22.884	98.994	97.073	39.83	0.633096	0.424189	0.208907
	0.266667	171.69	129.82	137.89	22.884	99.4	97.276	40.04	0.567141	0.42325	0.143891
	0.266667	171.75	129.82	137.89	22.884	99.4	97.276	40.04	0.613511	0.422158	0.191353
	0.266667	171.75	129.88	137.95	22.884	99.095	97.581	40.04	0.554838	0.422358	0.13248
	0.266667	171.75	129.88	138.07	22.825	99.095	97.581	40.04	0.635881	0.423349	0.212532
	0.266667	171.81	129.88	138.12	22.825	99.4	97.174	40.85	0.532257	0.426037	0.10622
	0.266667	171.81	129.94	138.18	22.825	99.4	97.174	40.85	0.547	0.427425	0.119575
	0.266667	171.81	129.94	138.18	22.825	98.79	96.971	40.45	0.526757	0.428827	0.09793
	0.266667	171.87	130	138.3	22.825	98.79	96.971	40.45	0.519779	0.431296	0.088483
	0.266667	171.87	130.05	138.36	22.825	98.587	97.174	41.06	0.517703	0.433121	0.084582
	0.266667	171.93	130.05	138.42	22.825	98.587	97.174	41.06	0.558928	0.434063	0.124865
	0.266667	171.93	130.11	138.48	22.766	99.604	97.276	40.65	0.595774	0.435913	0.159861
	0.266667	171.99	130.17	138.53	22.825	98.892	96.869	40.04	0.566339	0.436323	0.130016
	0.266667	171.99	130.17	138.65	22.825	98.892	96.869	40.04	0.561405	0.436551	0.124854
	0.266667	171.99	130.23	138.71	22.825	99.502	97.073	40.65	0.537829	0.436226	0.101603
	0.283333	172.05	130.23	138.71	22.825	99.502	97.073	40.65	0.600145	0.435685	0.16446
	0.283333	172.05	130.23	138.77	22.766	98.688	97.48	40.45	0.540764	0.43411	0.106654
	0.283333	172.05	130.23	138.83	22.825	98.688	97.48	40.45	0.544646	0.43322	0.111426
	0.283333	172.11	130.23	138.89	22.707	99.197	97.276	39.43	0.514292	0.432583	0.081709
	0.283333	172.11	130.23	138.89	22.707	99.197	97.276	39.43	0.565697	0.431761	0.133936
	0.283333	172.11	130.29	139	22.766	99.299	96.768	40.04	0.590817	0.431603	0.159214
	0.283333	172.17	130.35	139.12	22.707	99.299	96.768	40.04	0.542601	0.431337	0.111264
	0.283333	172.17	130.35	139.12	22.766	98.994	97.276	40.45	0.557812	0.430448	0.127364
	0.283333	172.17	130.4	139.18	22.707	99.299	96.869	40.45	0.537803	0.429544	0.108259
	0.283333	172.17	130.4	139.24	22.766	99.299	96.869	40.45	0.516336	0.428112	0.088224
	0.283333	172.23	130.4	139.29	22.707	99.197	97.683	40.24	0.520315	0.427878	0.092437
	0.283333	172.17	130.46	139.29	22.707	99.197	97.683	40.24	0.512044	0.427274	0.08477
	0.283333	172.28	130.52	139.41	22.707	98.688	97.378	38.82	0.555069	0.426689	0.12838
	0.283333	172.23	130.52	139.47	22.707	98.688	97.378	38.82	0.611812	0.426079	0.185733
	0.283333	172.28	130.58	139.47	22.649	98.892	96.768	40.45	0.568632	0.425117	0.143515
	0.283333	172.34	130.58	139.59	22.707	98.892	96.768	40.45	0.497408	0.422808	0.0746
	0.283333	172.28	130.64	139.65	22.707	99.197	97.276	40.45	0.518846	0.421739	0.097107
	0.283333	172.28	130.64	139.7	22.649	99.197	97.276	40.45	0.492863	0.420972	0.071891
	0.283333	172.4	130.64	139.76	22.707	99.604	96.869	40.24	0.47865	0.420104	0.058546
	0.283333	172.4	130.64	139.82	22.707	99.197	96.869	41.67	0.467868	0.420579	0.047289
	0.3	172.4	130.64	139.82	22.707	99.197	96.869	41.67	0.453702	0.421968	0.031734
	0.3	172.4	130.7	139.88	22.649	99.095	97.174	40.85	0.464188	0.42336	0.040828
	0.3	172.46	130.76	139.94	22.649	99.095	97.174	40.85	0.567544	0.425337	0.142207
	0.3	172.52	130.76	140	22.649	99.604	97.48	40.85	0.512327	0.430684	0.081643
	0.3	172.52	130.76	140	22.649	99.604	97.48	40.85	0.503563	0.434492	0.069071
	0.3	172.52	130.76	140.06	22.59	98.79	96.971	40.85	0.497416	0.438206	0.05921
	0.3	172.52	130.81	140.11	22.649	98.79	96.971	40.85	0.567057	0.444424	0.122633
	0.3	172.58	130.81	140.11	22.649	98.994	97.174	40.04	0.598035	0.44715	0.150885
	0.3	172.58	130.87	140.23	22.59	98.994	97.174	40.04	0.558482	0.448884	0.109598
	0.3	172.58	130.93	140.23	22.59	99.604	97.276	41.06	0.517132	0.451152	0.06598
	0.3	172.58	130.87	140.29	22.59	98.18	97.073	42.07	0.493115	0.45205	0.041065
	0.3	172.64	130.93	140.29	22.59	98.18	97.073	42.07	0.591989	0.453159	0.13883
	0.3	172.64	130.93	140.41	22.59	99.095	96.564	40.65	0.533612	0.453289	0.080323
	0.3	172.64	130.93	140.47	22.59	99.095	96.564	40.65	0.495471	0.453094	0.042377
	0.3	172.7	130.99	140.47	22.531	98.994	96.564	40.65	0.473988	0.451843	0.022145
	0.3	172.7	130.99	140.53	22.59	98.994	96.564	40.65	0.455823	0.451337	0.004486
	0.3	172.76	130.99	140.59	22.472	98.994	97.378	39.83	0.560393	0.450769	0.109624
	0.3	172.76	130.99	140.59	22.531	98.994	97.378	39.83	0.48184	0.449725	0.032115
	0.3	172.76	131.05	140.71	22.531	98.79	97.073	40.04	0.48059	0.449054	0.031536
	0.3	172.76	131.05	140.71	22.472	98.79	97.073	40.04	0.559299	0.448174	0.111125
	0.316667	172.82	131.11	140.76	22.531	98.79	97.886	40.45	0.478676	0.447479	0.031197
	0.316667	172.82	131.11	140.82	22.531	98.79	97.886	39.83	0.469075	0.446764	0.022311
	0.316667	172.88	131.17	140.82	22.531	98.79	97.886	39.83	0.456286	0.446435	0.009851
	0.316667	172.88	131.17	140.94	22.531	98.994	97.581	40.04	0.444204	0.446142	-0.001938
	0.316667	172.88	131.22	141	22.531	98.994	97.581	40.04	0.435404	0.446057	-0.010653
	0.316667	172.94	131.28	141.06	22.531	99.4	96.869	40.24	0.438396	0.445671	-0.007275
	0.316667	172.88	131.28	141.12	22.531	99.4	96.869	40.24	0.422327	0.445472	-0.023145
	0.316667	172.94	131.28	141.12	22.531	99.299	96.361	40.45	0.422275	0.444942	-0.022667
	0.316667	173	131.28	141.24	22.531	99.299	96.361	40.45	0.508826	0.443635	0.065191
	0.316667	173	131.34	141.3	22.531	100.011	97.378	40.45	0.463493	0.442829	0.020664
	0.316667	173	131.34	141.3	22.531	100.011	97.378	40.45	0.467059	0.441959	0.0251
	0.316667	173.06	131.34	141.35	22.531	98.79	96.869	39.83	0.423923	0.440905	-0.016982
	0.316667	173.06	131.4	141.41	22.531	99.299	97.174	40.65	0.411522	0.441494	-0.029972
	0.316667	173.12	131.4	141.41	22.472	99.299	97.174	40.65	0.40507	0.442475	-0.037405
	0.316667	173.12	131.46	141.47	22.472	98.892	96.869	39.83	0.415538	0.44753	-0.031992
	0.316667	173.12	131.46	141.53	22.472	98.892	96.869	39.83	0.476509	0.449668	0.026841
	0.316667	173.12	131.52	141.59	22.472	98.79	97.276	40.04	0.542848	0.451427	0.091421
	0.316667	173.12	131.52	141.65	22.531	98.79	97.276	40.04	0.467242	0.454429	0.012813
	0.316667	173.18	131.57	141.65	22.472	98.994	96.869	40.04	0.539311	0.45547	0.083841
	0.316667	173.24	131.57	141.71	22.472	98.994	96.869	40.04	0.465547	0.457144	0.008403
	0.333333	173.24	131.57	141.77	22.472	98.892	97.174	40.24	0.449124	0.45823	-0.009106
	0.333333	173.3	131.57	141.83	22.472	98.892	97.174	40.24	0.536435	0.459324	0.077111
	0.333333	173.36	131.63	141.89	22.472	99.095	97.073	40.45	0.471842	0.460741	0.011101
	0.333333	173.36	131.69	141.89	22.472	99.095	97.073	39.83	0.495098	0.461341	0.033757
	0.333333	173.42	131.69	141.95	22.472	99.095	97.073	39.83	0.456191	0.46157	-0.005379
	0.333333	173.42	131.69	142	22.472	99.197	97.276	39.83	0.501677	0.460193	0.041484
	0.333333	173.42	131.69	142.06	22.472	99.197	97.276	39.83	0.459919	0.459364	0.000555
	0.333333	173.48	131.75	142.12	22.413	98.383	97.276	43.9	0.433217	0.45896	-0.025743
	0.333333	173.48	131.75	142.18	22.413	98.383	97.276	43.9	0.44293	0.458372	-0.015442
	0.333333	173.54	131.75	142.24	22.472	99.197	96.666	40.04	0.423618	0.458221	-0.034603
	0.333333	173.54	131.81	142.24	22.472	99.197	96.666	40.04	0.550135	0.458787	0.091348
	0.333333	173.54	131.75	142.3	22.413	99.299	96.869	39.83	0.496718	0.458984	0.037734
	0.333333	173.54	131.87	142.42	22.413	99.299	96.869	39.83	0.463399	0.458715	0.004684
	0.333333	173.6	131.93	142.42	22.413	98.485	95.954	39.83	0.5481	0.457379	0.090721
	0.333333	173.66	131.93	142.48	22.413	98.485	95.954	39.83	0.494592	0.45645	0.038142
	0.333333	173.66	131.93	142.48	22.413	99.706	96.971	40.45	0.472877	0.455747	0.01713
	0.333333	173.72	131.93	142.54	22.413	99.4	96.869	39.02	0.515465	0.453413	0.062052
	0.333333	173.72	131.93	142.6	22.413	99.4	96.869	39.02	0.462876	0.452285	0.010591
	0.333333	173.4	131.62	142.29	22.047	98.79	97.073	39.43	0.431427	0.451882	-0.020455
	0.333333	173.84	132.04	142.71	22.355	98.79	97.073	39.43	0.411831	0.45141	-0.039579
	0.35	173.78	131.98	142.71	22.355	98.79	97.378	40.24	0.391578	0.449455	-0.057877
	0.35	173.9	131.98	142.83	22.355	98.79	97.378	40.24	0.389714	0.448776	-0.059062
	0.35	173.9	132.04	142.77	22.355	99.095	96.869	39.83	0.38294	0.448994	-0.066054
	0.35	173.96	132.1	142.83	22.296	99.095	96.869	39.83	0.381508	0.449727	-0.068219
	0.35	173.96	132.1	142.89	22.355	98.994	97.174	39.43	0.392796	0.451261	-0.058465
	0.35	173.96	132.16	142.95	22.355	98.994	97.174	39.43	0.396475	0.454491	-0.058016
	0.35	174.01	132.1	143.01	22.355	98.79	97.581	40.04	0.400562	0.455593	-0.055031
	0.35	174.01	132.16	143.01	22.355	99.299	96.869	38.82	0.513785	0.456896	0.056889
	0.35	174.07	132.22	143.07	22.296	99.299	96.869	38.82	0.446385	0.459165	-0.01278
	0.35	174.07	132.22	143.13	22.355	98.688	97.073	39.63	0.507213	0.460524	0.046689
	0.35	174.07	132.22	143.13	22.355	98.688	97.073	39.63	0.553389	0.461512	0.091877
	0.35	174.19	132.28	143.19	22.355	98.892	96.462	39.83	0.464075	0.464038	3.7e-05
	0.35	174.19	132.28	143.25	22.355	98.892	96.462	39.83	0.49635	0.464901	0.031449
	0.35	174.19	132.28	143.3	22.296	98.892	96.869	39.43	0.425841	0.465441	-0.0396
	0.35	174.25	132.28	143.3	22.296	98.892	96.869	39.43	0.409084	0.466158	-0.057074
	0.35	174.25	132.33	143.36	22.355	99.197	96.971	39.02	0.515412	0.467254	0.048158
	0.35	174.25	132.33	143.42	22.296	99.197	96.971	39.02	0.43243	0.469398	-0.036968
	0.35	174.31	132.33	143.48	22.355	98.994	96.971	40.04	0.413453	0.46974	-0.056287
	0.35	174.31	132.39	143.54	22.355	98.587	96.971	40.24	0.401126	0.469747	-0.068621
	0.35	174.37	132.39	143.54	22.296	98.587	96.971	40.24	0.388642	0.468668	-0.080026
	0.366667	174.37	132.39	143.6	22.296	98.994	96.564	39.43	0.40836	0.468425	-0.060065
	0.366667	174.43	132.45	143.66	22.355	98.994	96.564	39.43	0.406518	0.468277	-0.061759
	0.366667	174.43	132.51	143.72	22.296	99.095	96.768	42.07	0.547538	0.468457	0.079081
	0.366667	174.55	132.51	143.78	22.355	99.095	96.768	42.07	0.519336	0.468245	0.051091
	0.366667	174.49	132.51	143.84	22.355	98.79	97.174	38.61	0.486866	0.467362	0.019504
	0.366667	174.55	132.51	143.89	22.355	98.79	97.174	38.61	0.562573	0.466765	0.095808
	0.366667	174.61	132.63	143.89	22.296	99.095	97.276	39.22	0.497065	0.466395	0.03067
	0.366667	174.55	132.63	143.95	22.355	99.095	97.276	39.22	0.500709	0.465703	0.035006
	0.366667	174.61	132.63	143.95	22.355	98.892	96.564	39.22	0.529988	0.465603	0.064385
	0.366667	174.67	132.63	144.01	22.296	98.994	97.073	39.22	0.467079	0.465115	0.001964
	0.366667	174.73	132.69	144.07	22.296	98.994	97.073	39.22	0.406323	0.464587	-0.058264
	0.366667	174.73	132.69	144.13	22.355	98.79	96.768	39.63	0.446465	0.464488	-0.018023
	0.366667	174.73	132.69	144.19	22.296	98.79	96.768	39.63	0.415741	0.464093	-0.048352
	0.366667	174.79	132.74	144.25	22.296	98.994	97.174	40.04	0.442735	0.464367	-0.021632
	0.366667	174.85	132.74	144.25	22.296	98.994	97.174	40.04	0.412745	0.465159	-0.052414
	0.366667	174.85	132.74	144.25	22.296	99.299	97.378	38.82	0.508747	0.466225	0.042522
	0.366667	174.91	132.8	144.37	22.355	99.299	97.378	38.82	0.462426	0.466389	-0.003963
	0.366667	174.91	132.86	144.37	22.355	99.095	97.073	39.63	0.437707	0.467121	-0.029414
	0.366667	174.97	132.86	144.43	22.296	99.095	97.073	39.63	0.535088	0.46824	0.066848
	0.366667	175.03	132.92	144.49	22.296	99.197	97.378	40.45	0.478625	0.46892	0.009705
	0.383333	175.03	132.98	144.54	22.296	98.994	97.174	39.83	0.468014	0.470526	-0.002512
	0.383333	175.09	132.98	144.6	22.237	98.994	97.174	39.83	0.516714	0.473041	0.043673
	0.383333	175.09	132.98	144.6	22.296	98.79	97.073	39.43	0.467441	0.473403	-0.005962
	0.383333	175.09	132.98	144.66	22.237	98.79	97.073	39.43	0.483392	0.472682	0.01071
	0.383333	175.09	132.98	144.66	22.296	98.587	97.174	40.45	0.408425	0.470585	-0.06216
	0.383333	175.15	132.98	144.78	22.296	98.587	97.174	40.45	0.390947	0.469608	-0.078661
	0.383333	175.15	132.98	144.78	22.296	99.299	96.564	39.02	0.406829	0.468555	-0.061726
	0.383333	175.21	133.04	144.78	22.237	99.299	96.564	39.02	0.388866	0.468117	-0.079251
	0.383333	175.27	132.98	144.9	22.237	99.095	96.768	39.83	0.377541	0.4678	-0.090259
	0.383333	175.27	133.04	144.9	22.296	99.095	96.768	39.83	0.451053	0.467107	-0.016054
	0.383333	175.33	133.1	144.96	22.296	98.892	96.869	39.63	0.414234	0.46671	-0.052476
	0.383333	175.33	133.1	144.96	22.296	98.79	96.768	40.24	0.402083	0.466116	-0.064033
	0.383333	175.39	133.15	145.02	22.237	98.79	96.768	40.24	0.455417	0.465221	-0.009804
	0.383333	175.39	133.15	145.08	22.237	98.18	96.971	40.24	0.424664	0.464928	-0.040264
	0.383333	175.39	133.15	145.14	22.296	98.18	96.971	40.24	0.427951	0.46489	-0.036939
	0.383333	175.51	133.15	145.14	22.296	98.994	96.971	39.43	0.438948	0.464096	-0.025148
	0.383333	175.51	133.21	145.19	22.237	98.994	96.971	39.43	0.413383	0.46372	-0.050337
	0.383333	175.51	133.21	145.25	22.296	99.4	96.971	39.02	0.390112	0.462636	-0.072524
	0.383333	175.57	133.27	145.25	22.237	99.4	96.971	39.02	0.393187	0.461984	-0.068797
	0.383333	175.57	133.27	145.31	22.237	98.892	97.276	39.02	0.518995	0.460933	0.058062
	0.4	175.63	133.27	145.37	22.237	98.892	97.276	39.02	0.434582	0.457965	-0.023383
	0.4	175.63	133.27	145.37	22.237	98.892	97.174	41.06	0.447022	0.455846	-0.008824
	0.4	175.63	133.33	145.49	22.296	98.892	97.174	41.06	0.41046	0.454142	-0.043682
	0.4	175.63	133.27	145.49	22.237	99.197	96.971	38.41	0.375018	0.452287	-0.077269
	0.4	175.69	133.33	145.55	22.237	99.807	96.971	40.04	0.392528	0.451783	-0.059255
	0.4	175.69	133.33	145.61	22.237	99.807	96.971	40.04	0.399244	0.451947	-0.052703
	0.4	175.74	133.33	145.67	22.237	98.892	97.174	39.63	0.371123	0.45179	-0.080667
	0.4	175.8	133.33	145.67	22.237	98.892	97.174	39.63	0.364333	0.451775	-0.087442
	0.4	175.8	133.39	145.73	22.296	98.485	97.073	40.04	0.356399	0.450291	-0.093892
	0.4	175.8	133.39	145.78	22.237	98.485	97.073	40.04	0.466881	0.449506	0.017375
	0.4	175.86	133.45	145.78	22.237	99.604	97.073	40.24	0.428193	0.448873	-0.02068
	0.4	175.92	133.45	145.84	22.296	99.604	97.073	40.24	0.470886	0.448415	0.022471
	0.4	175.92	133.5	145.9	22.237	98.994	96.971	39.83	0.455326	0.447703	0.007623
	0.4	175.92	133.5	145.9	22.237	98.994	96.971	39.83	0.422295	0.447209	-0.024914
	0.4	175.98	133.56	145.96	22.296	99.299	96.971	40.45	0.462225	0.445128	0.017097
	0.4	176.04	133.5	145.9	22.237	98.485	96.971	39.83	0.4258	0.443752	-0.017952
	0.4	176.04	133.56	146.02	22.237	98.485	96.971	39.83	0.450407	0.442411	0.007996
	0.4	176.04	133.56	146.08	22.237	99.197	97.073	39.83	0.455418	0.440356	0.015062
	0.4	176.1	133.56	146.08	22.237	99.197	97.073	39.83	0.410603	0.439347	-0.028744
	0.4	176.1	133.62	146.2	22.178	99.4	96.971	40.45	0.38629	0.437612	-0.051322
	0.416667	176.1	133.56	146.14	22.178	99.4	96.971	40.45	0.377216	0.437261	-0.060045
	0.416667	176.16	133.62	146.26	22.237	99.197	97.174	40.65	0.364772	0.436647	-0.071875
	0.416667	176.22	133.62	146.26	22.178	99.197	97.174	40.65	0.345534	0.435071	-0.089537
	0.416667	176.22	133.62	146.32	22.178	98.892	97.886	40.04	0.340342	0.434051	-0.093709
	0.416667	176.28	133.62	146.38	22.237	98.892	97.886	40.04	0.338873	0.43286	-0.093987
	0.416667	176.28	133.74	146.38	22.178	98.587	96.869	39.83	0.331847	0.429788	-0.097941
	0.416667	176.34	133.74	146.38	22.178	98.79	97.174	40.45	0.370829	0.428565	-0.057736
	0.416667	176.34	133.74	146.49	22.178	98.79	97.174	40.45	0.448549	0.427472	0.021077
	0.416667	176.34	133.68	146.49	22.237	98.994	96.869	39.83	0.381406	0.425666	-0.04426
	0.416667	176.4	133.74	146.55	22.178	98.994	96.869	39.83	0.404227	0.425202	-0.020975
	0.416667	176.46	133.74	146.55	22.178	98.587	97.683	40.24	0.358741	0.42507	-0.066329
	0.416667	176.52	133.74	146.61	22.178	98.587	97.683	40.24	0.469912	0.425258	0.044654
	0.416667	176.52	133.74	146.67	22.178	98.892	97.174	40.45	0.414812	0.426368	-0.011556
	0.416667	176.52	133.8	146.67	22.178	98.892	97.174	40.45	0.43196	0.429292	0.002668
	0.416667	176.58	133.86	146.73	22.178	99.197	97.48	40.24	0.381986	0.430907	-0.048921
	0.416667	176.58	133.8	146.73	22.178	99.197	97.48	40.24	0.349097	0.431865	-0.082768
	0.416667	176.58	133.8	146.79	22.178	98.79	97.378	39.83	0.430468	0.432656	-0.002188
	0.416667	176.64	133.74	146.85	22.178	98.587	96.666	40.45	0.375716	0.432379	-0.056663
	0.416667	176.7	133.8	146.85	22.178	98.587	96.666	40.45	0.346903	0.431565	-0.084662
	0.416667	176.64	133.74	146.91	22.178	99.604	96.869	40.24	0.305727	0.429886	-0.124159
	0.433333	176.76	133.8	146.91	22.178	99.604	96.869	40.24	0.334716	0.429109	-0.094393
	0.433333	176.7	133.86	146.97	22.178	99.604	96.971	41.06	0.343887	0.428385	-0.084498
	0.433333	176.76	133.86	147.03	22.178	99.604	96.971	41.06	0.436051	0.427893	0.008158
	0.433333	176.82	133.8	147.03	22.237	98.994	96.666	39.43	0.378492	0.427353	-0.048861
	0.433333	176.88	133.86	147.03	22.178	98.994	96.666	39.43	0.386197	0.426615	-0.040418
	0.433333	176.88	133.91	147.03	22.178	99.197	97.174	40.65	0.447538	0.426694	0.020844
	0.433333	176.88	133.91	147.14	22.237	99.197	97.174	40.65	0.384848	0.42714	-0.042292
	0.433333	176.94	133.86	147.14	22.178	98.892	97.276	39.43	0.378346	0.427614	-0.049268
	0.433333	176.94	133.86	147.14	22.178	98.18	97.174	40.04	0.341619	0.427604	-0.085985
	0.433333	177	133.91	147.2	22.178	98.18	97.174	40.04	0.31887	0.427502	-0.108632
	0.433333	177	133.91	147.2	22.12	99.4	96.869	39.83	0.293377	0.425892	-0.132515
	0.433333	177	133.91	147.2	22.178	99.4	96.869	39.83	0.282278	0.425628	-0.14335
	0.433333	177.06	133.91	147.26	22.178	99.197	98.192	40.04	0.304303	0.424577	-0.120274
	0.433333	177.06	133.97	147.32	22.178	99.197	98.192	40.04	0.403479	0.423826	-0.020347
	0.433333	177.12	133.91	147.32	22.178	98.994	96.971	39.83	0.352563	0.423404	-0.070841
	0.433333	177.12	133.91	147.32	22.178	98.994	96.971	39.83	0.353796	0.421436	-0.06764
	0.433333	177.18	133.91	147.38	22.12	99.299	96.971	40.45	0.409193	0.420298	-0.011105
	0.433333	177.12	133.86	147.38	22.12	99.299	96.971	40.45	0.344547	0.419755	-0.075208
	0.433333	177.18	133.91	147.44	22.12	99.197	96.971	40.24	0.382979	0.419019	-0.03604
	0.433333	177.24	133.86	147.44	22.12	98.994	97.174	40.24	0.400004	0.41848	-0.018476
	0.45	177.3	133.91	147.44	22.061	98.994	97.174	40.24	0.336998	0.418111	-0.081113
	0.45	177.36	133.91	147.44	22.061	99.299	97.886	40.85	0.426803	0.417923	0.00888
	0.45	177.3	133.86	147.5	22.061	99.299	97.886	40.85	0.403852	0.418082	-0.01423
	0.45	177.36	133.86	147.56	22.12	99.4	97.174	41.06	0.311412	0.418694	-0.107282
	0.45	177.42	133.91	147.56	22.061	99.4	97.174	41.06	0.325725	0.419078	-0.093353
	0.45	177.42	133.91	147.56	22.061	98.994	97.48	40.45	0.298263	0.419386	-0.121123
	0.45	177.48	133.91	147.62	22.061	98.994	97.48	40.45	0.342229	0.420124	-0.077895
	0.45	177.48	133.91	147.62	22.12	99.604	97.174	40.04	0.30698	0.420194	-0.113214
	0.45	177.53	133.91	147.68	22.061	99.604	97.174	40.04	0.288006	0.420608	-0.132602
	0.45	177.53	133.91	147.73	22.061	98.485	97.683	40.04	0.367586	0.420579	-0.052993
	0.45	177.59	133.91	147.68	22.061	99.299	97.174	39.83	0.312023	0.419861	-0.107838
	0.45	177.59	133.91	147.73	22.12	99.299	97.174	39.83	0.317416	0.418396	-0.10098
	0.45	177.44	133.76	147.58	21.905	98.994	97.174	40.65	0.280414	0.417612	-0.137198
	0.45	177.65	133.86	147.79	22.002	98.994	97.174	40.65	0.276314	0.416406	-0.140092
	0.45	177.65	133.86	147.79	22.061	98.79	96.971	40.24	0.279749	0.414629	-0.13488
	0.45	177.71	133.91	147.79	22.061	98.79	96.971	40.24	0.254197	0.41384	-0.159643
	0.45	177.77	133.91	147.85	22.061	99.604	97.174	40.65	0.238642	0.413115	-0.174473
	0.45	177.77	133.91	147.91	22.061	99.604	97.174	40.65	0.228095	0.412401	-0.184306
	0.45	177.83	133.91	147.91	22.061	99.4	96.971	40.04	0.333561	0.41039	-0.076829
	0.45	177.83	133.91	147.91	22.061	99.4	96.971	40.04	0.292308	0.409406	-0.117098
	0.466667	177.89	133.91	147.91	22.061	98.892	97.378	40.65	0.269901	0.409436	-0.139535
	0.466667	177.89	133.91	147.97	22.061	98.892	97.378	40.65	0.310419	0.407213	-0.096794
	0.466667	177.89	133.91	148.03	22.061	99.095	97.174	39.22	0.276037	0.407142	-0.131105
	0.466667	177.95	133.91	147.97	22.002	99.197	97.683	41.26	0.281277	0.406323	-0.125046
	0.466667	178.01	133.91	148.03	22.002	99.197	97.683	41.26	0.242654	0.404884	-0.16223
	0.466667	178.07	133.97	148.03	22.002	99.197	97.378	41.06	0.256664	0.404005	-0.147341
	0.466667	178.07	133.97	148.09	22.002	99.197	97.378	41.06	0.218232	0.402901	-0.184669
	0.466667	178.07	133.97	148.15	22.061	99.4	97.073	41.06	0.208921	0.402499	-0.193578
	0.466667	178.13	133.97	148.15	22.002	99.4	97.073	41.06	0.202544	0.402283	-0.199739
	0.466667	178.13	133.91	148.15	22.002	100.112	97.48	40.24	0.240613	0.402473	-0.16186
	0.466667	178.19	133.91	148.15	22.002	100.112	97.48	40.24	0.23197	0.402739	-0.170769
	0.466667	178.19	133.91	148.21	22.002	99.706	97.378	40.65	0.353602	0.403072	-0.04947
	0.466667	178.25	133.97	148.21	21.943	99.706	97.378	40.65	0.267874	0.403835	-0.135961
	0.466667	178.31	133.91	148.27	22.002	99.4	97.581	40.65	0.287082	0.404318	-0.117236
	0.466667	178.31	133.91	148.27	21.943	99.706	97.378	40.65	0.376088	0.404896	-0.028808
	0.466667	178.31	133.91	148.32	21.943	99.706	97.378	40.65	0.271767	0.407948	-0.136181
	0.466667	178.37	133.91	148.27	21.943	100.214	97.174	40.45	0.260073	0.410441	-0.150368
	0.466667	178.37	133.91	148.27	21.943	100.214	97.174	40.45	0.229309	0.415965	-0.186656
	0.466667	178.43	133.91	148.32	21.943	100.011	97.378	40.65	0.223249	0.419202	-0.195953
	0.466667	178.43	133.97	148.38	21.884	100.011	97.378	40.65	0.252209	0.422316	-0.170107
	0.483333	178.55	134.03	148.44	21.943	99.197	97.378	40.24	0.274193	0.425917	-0.151724
	0.483333	178.55	134.03	148.44	21.943	99.197	97.378	40.24	0.362316	0.427755	-0.065439
	0.483333	178.55	134.03	148.5	21.884	100.316	96.259	39.83	0.293113	0.42951	-0.136397
	0.483333	178.61	134.03	148.5	21.884	100.316	96.259	39.83	0.224506	0.432695	-0.208189
	0.483333	178.61	134.03	148.56	21.943	99.604	96.971	40.24	0.208427	0.434329	-0.225902
	0.483333	178.61	134.03	148.56	21.943	99.604	97.378	39.83	0.198294	0.435475	-0.237181
	0.483333	178.67	134.03	148.56	21.943	99.604	97.378	39.83	0.187955	0.437314	-0.249359
	0.483333	178.73	134.03	148.68	21.943	99.807	97.378	41.06	0.263601	0.438069	-0.174468
	0.483333	178.79	134.03	148.68	21.943	99.807	97.378	41.06	0.269846	0.438943	-0.169097
	0.483333	178.79	134.03	148.74	21.884	99.502	97.48	39.83	0.243448	0.438943	-0.195495
	0.483333	178.85	134.09	148.74	21.943	99.502	97.48	39.83	0.339499	0.439003	-0.099504
	0.483333	178.91	134.15	148.74	21.884	99.604	97.174	39.83	0.247326	0.43867	-0.191344
	0.483333	178.91	134.15	148.8	21.943	99.604	97.174	39.83	0.225725	0.438107	-0.212382
	0.483333	178.97	134.21	148.92	21.943	98.994	97.276	40.24	0.212748	0.437093	-0.224345
	0.483333	178.97	134.15	148.97	21.943	98.994	97.276	40.24	0.26863	0.435586	-0.166956
	0.483333	179.03	134.15	148.97	21.943	99.197	97.073	40.85	0.289214	0.434763	-0.145549
	0.483333	179.09	134.21	148.97	21.884	99.502	97.48	40.65	0.242696	0.433473	-0.190777
	0.483333	179.09	134.21	148.97	21.943	99.502	97.48	40.65	0.223262	0.431228	-0.207966
	0.483333	179.15	134.21	149.03	21.884	99.807	97.48	40.65	0.196736	0.430142	-0.233406
	0.483333	179.15	134.21	149.03	21.884	99.807	97.48	40.65	0.315788	0.428009	-0.112221
	0.5	179.21	134.21	149.09	21.943	99.807	97.48	40.65	0.250991	0.426667	-0.175676
	0.5	179.21	134.26	149.15	21.943	99.807	97.48	40.65	0.210954	0.425188	-0.214234
	0.5	179.26	134.26	149.15	21.943	99.604	97.378	38	0.309359	0.422421	-0.113062
	0.5	179.32	134.26	149.21	21.884	99.604	97.378	38	0.244286	0.42099	-0.176704
	0.5	179.32	134.26	149.21	21.943	99.4	97.378	40.24	0.209413	0.419601	-0.210188
	0.5	179.38	134.32	149.27	21.884	99.4	97.378	40.24	0.254316	0.418499	-0.164183
	0.5	179.44	134.38	149.33	21.943	99.4	97.886	39.43	0.218498	0.418671	-0.200173
	0.5	179.5	134.38	149.39	21.943	100.112	97.785	40.24	0.222557	0.419764	-0.197207
	0.5	179.5	134.38	149.45	22.002	100.112	97.785	40.24	0.184728	0.422519	-0.237791
	0.5	179.56	134.44	149.51	21.884	99.604	97.581	39.43	0.175235	0.424063	-0.248828
	0.5	179.68	134.5	149.51	21.943	99.604	97.581	39.43	0.21964	0.426418	-0.206778
	0.5	179.68	134.44	149.57	21.943	99.604	97.378	41.26	0.188627	0.426965	-0.238338
	0.5	179.74	134.44	149.57	21.943	99.604	97.378	41.26	0.273378	0.427906	-0.154528
	0.5	179.74	134.5	149.62	21.884	99.299	98.09	40.45	0.22332	0.429025	-0.205705
	0.5	179.74	134.44	149.62	21.943	99.299	98.09	40.45	0.209625	0.429618	-0.219993
	0.5	179.86	134.5	149.62	21.943	99.502	97.378	40.45	0.312906	0.429762	-0.116856
	0.5	179.8	134.44	149.68	21.943	99.502	97.378	40.45	0.21399	0.429073	-0.215083
	0.5	179.98	134.5	149.74	21.943	99.909	97.581	40.24	0.227071	0.428491	-0.20142
	0.5	179.92	134.5	149.8	21.884	99.807	97.683	39.43	0.299658	0.428076	-0.128418
	0.5	179.98	134.5	149.86	21.943	99.807	97.683	39.43	0.221037	0.427957	-0.20692
	0.516667	180.04	134.56	149.8	21.884	99.604	97.785	40.45	0.189098	0.427875	-0.238777
	0.516667	180.04	134.56	149.86	21.943	99.604	97.785	40.45	0.188133	0.428421	-0.240288
	0.516667	180.1	134.56	149.92	21.884	100.011	97.785	40.24	0.168935	0.428898	-0.259963
	0.516667	180.16	134.62	149.92	21.884	100.011	97.785	40.24	0.269778	0.429382	-0.159604
	0.516667	180.17	134.63	149.99	21.897	99.706	97.174	39.83	0.228303	0.430232	-0.201929
	0.516667	180.16	134.67	149.98	21.884	99.706	97.174	39.83	0.196239	0.429874	-0.233635
	0.516667	180.22	134.67	150.04	21.884	98.892	97.988	39.63	0.174542	0.430316	-0.255774
	0.516667	180.22	134.73	150.04	21.943	98.892	97.988	39.63	0.164371	0.429376	-0.265005
	0.516667	180.34	134.73	150.16	21.943	99.604	97.683	40.65	0.192255	0.429218	-0.236963
	0.516667	180.4	134.73	150.1	21.943	98.79	97.378	39.43	0.283617	0.429173	-0.145556
	0.516667	180.34	134.73	150.16	21.884	98.79	97.378	39.43	0.185756	0.427874	-0.242118
	0.516667	180.46	134.73	150.22	21.884	98.688	97.378	39.63	0.252477	0.427485	-0.175008
	0.516667	180.52	134.73	150.22	21.943	98.688	97.378	39.63	0.237143	0.427593	-0.19045
	0.516667	180.58	134.79	150.27	21.884	98.587	97.174	41.06	0.200126	0.427946	-0.22782
	0.516667	180.64	134.79	150.33	21.884	98.587	97.174	41.06	0.298974	0.429648	-0.130674
	0.516667	180.58	134.79	150.33	21.884	98.892	97.174	40.65	0.238384	0.436629	-0.198245
	0.516667	180.64	134.79	150.33	21.884	98.892	97.174	40.65	0.248995	0.441485	-0.19249
	0.516667	180.7	134.85	150.39	21.884	99.604	97.276	40.24	0.235037	0.447619	-0.212582
	0.516667	180.76	134.91	150.45	21.884	99.604	97.276	40.24	0.316597	0.459919	-0.143322
	0.516667	180.82	134.91	150.51	21.943	99.299	97.378	39.83	0.400869	0.465401	-0.064532
	0.533333	180.88	134.91	150.51	21.884	99.502	97.378	39.63	0.329386	0.469922	-0.140536
	0.533333	180.88	134.91	150.51	21.884	99.502	97.378	39.63	0.412718	0.475848	-0.06313
	0.533333	180.94	134.97	150.57	21.884	99.299	97.48	39.83	0.415298	0.477909	-0.062611
	0.533333	180.99	134.97	150.69	21.884	99.299	97.48	39.83	0.30941	0.478569	-0.169159
	0.533333	181.05	134.97	150.69	21.884	98.79	97.581	40.24	0.453034	0.478156	-0.025122
	0.533333	181.05	134.97	150.69	21.884	98.79	97.581	40.24	0.403789	0.476988	-0.073199
	0.533333	181.05	134.97	150.75	21.884	99.4	97.378	39.83	0.347836	0.474548	-0.126712
	0.533333	181.11	135.03	150.81	21.884	99.4	97.378	39.83	0.364603	0.473384	-0.108781
	0.533333	181.11	135.03	150.81	21.884	98.587	97.073	41.06	0.31061	0.47222	-0.16161
	0.533333	181.17	135.08	150.87	21.884	98.587	97.073	41.06	0.363971	0.469308	-0.105337
	0.533333	181.23	135.08	150.93	21.943	99.095	97.581	40.04	0.452394	0.467376	-0.014982
	0.533333	181.29	135.14	150.99	21.884	99.299	97.174	40.04	0.383425	0.46494	-0.081515
	0.533333	181.35	135.08	150.99	21.884	99.299	97.174	40.04	0.468711	0.460339	0.008372
	0.533333	181.35	135.14	150.99	21.884	99.502	97.581	39.63	0.489464	0.458921	0.030543
	0.533333	181.41	135.2	151.04	21.884	99.502	97.581	39.63	0.408735	0.455196	-0.046461
	0.533333	181.41	135.14	151.1	21.826	100.214	97.073	39.02	0.550023	0.453369	0.096654
	0.533333	181.47	135.14	151.16	21.826	100.214	97.073	39.02	0.507085	0.450875	0.05621
	0.533333	181.47	135.2	151.1	21.884	98.892	97.378	39.43	0.397259	0.448255	-0.050996
	0.533333	181.59	135.2	151.16	21.884	98.892	97.378	39.43	0.517665	0.446867	0.070798
	0.533333	181.59	135.2	151.22	21.884	98.18	96.971	39.22	0.440994	0.445401	-0.004407
	0.55	181.65	135.2	151.22	21.826	98.18	96.971	39.22	0.418791	0.441753	-0.022962
	0.55	181.65	135.2	151.22	21.884	98.485	96.462	40.04	0.383328	0.439769	-0.056441
	0.55	181.71	135.2	151.34	21.826	98.485	96.462	40.04	0.363497	0.438445	-0.074948
	0.55	181.71	135.26	151.28	21.884	98.892	97.378	40.65	0.353783	0.437949	-0.084166
	0.55	181.77	135.26	151.34	21.884	99.095	96.564	39.63	0.356442	0.439341	-0.082899
	0.55	181.83	135.26	151.4	21.884	99.095	96.564	39.63	0.372884	0.444832	-0.071948
	0.55	181.83	135.26	151.4	21.826	99.4	96.869	39.43	0.404264	0.448761	-0.044497
	0.55	181.95	135.26	151.46	21.884	99.4	96.869	39.43	0.460661	0.452088	0.008573
	0.55	181.95	135.32	151.46	21.826	99.299	97.276	40.45	0.512774	0.457894	0.05488
	0.55	181.95	135.32	151.52	21.884	99.299	97.276	40.45	0.59892	0.459504	0.139416
	0.55	182.07	135.38	151.58	21.884	99.197	97.073	39.43	0.564379	0.461479	0.1029
	0.55	182.07	135.38	151.58	21.884	99.197	97.073	39.43	0.536565	0.464905	0.07166
	0.55	182.13	135.43	151.64	21.826	100.519	97.073	40.45	0.546188	0.466704	0.079484
	0.55	182.13	135.38	151.7	21.826	100.519	97.073	40.45	0.537883	0.469032	0.068851
	0.55	182.19	135.38	151.7	21.884	99.095	97.174	38.82	0.502843	0.472403	0.03044
	0.55	182.25	135.38	151.75	21.884	98.587	96.971	39.63	0.498865	0.473587	0.025278
	0.55	182.25	135.38	151.75	21.826	98.587	96.971	39.63	0.615764	0.474704	0.14106
	0.55	182.25	135.43	151.81	21.826	98.587	97.073	39.43	0.578627	0.475752	0.102875
	0.55	182.31	135.38	151.81	21.826	98.587	97.073	39.43	0.55844	0.476573	0.081867
	0.55	182.37	135.43	151.93	21.826	99.095	96.869	40.24	0.57451	0.477755	0.096755
	0.566667	182.37	135.43	151.93	21.826	99.095	96.869	40.24	0.640126	0.478194	0.161932
	0.566667	182.43	135.49	151.99	21.826	99.604	97.276	40.45	0.627611	0.479009	0.148602
	0.566667	182.49	135.49	151.99	21.826	99.604	97.276	40.45	0.674754	0.479158	0.195596
	0.566667	182.55	135.55	152.05	21.826	99.4	97.378	39.02	0.701592	0.478611	0.222981
	0.566667	182.61	135.55	152.11	21.884	99.4	97.378	39.02	0.700575	0.476969	0.223606
	0.566667	182.61	135.61	152.17	21.884	99.4	97.48	40.04	0.725465	0.473769	0.251696
	0.566667	182.67	135.55	152.17	21.884	98.892	97.174	40.24	0.73524	0.472201	0.263039
	0.566667	182.67	135.61	152.17	21.826	98.892	97.174	40.24	0.751431	0.468943	0.282488
	0.566667	182.72	135.61	152.23	21.884	98.994	97.174	40.04	0.738943	0.467906	0.271037
	0.566667	182.78	135.61	152.23	21.826	98.994	97.174	40.04	0.726385	0.467672	0.258713
	0.566667	182.78	135.61	152.29	21.826	99.095	96.971	39.43	0.72776	0.469794	0.257966
	0.566667	182.84	135.61	152.29	21.826	99.095	96.971	39.43	0.74244	0.471789	0.270651
	0.566667	182.9	135.55	152.35	21.767	98.79	96.869	40.04	0.740232	0.473806	0.266426
	0.566667	182.96	135.61	152.35	21.826	98.79	96.869	40.04	0.731236	0.477736	0.2535
	0.566667	182.96	135.61	152.41	21.767	99.197	96.768	39.83	0.702392	0.479649	0.222743
	0.566667	182.96	135.61	152.47	21.826	99.197	96.768	39.83	0.678349	0.481825	0.196524
	0.566667	183.02	135.61	152.47	21.826	99.4	97.276	38	0.704231	0.484688	0.219543
	0.566667	183.08	135.67	152.52	21.826	98.383	97.174	39.63	0.724827	0.485215	0.239612
	0.566667	183.14	135.67	152.58	21.826	98.383	97.174	39.63	0.687024	0.484632	0.202392
	0.566667	183.2	135.73	152.64	21.826	99.502	97.276	39.63	0.656803	0.484	0.172803
	0.583333	183.26	135.73	152.7	21.826	99.502	97.276	39.63	0.641463	0.482468	0.158995
	0.583333	183.2	135.73	152.7	21.826	98.994	97.174	39.83	0.614415	0.481302	0.133113
	0.583333	183.32	135.73	152.7	21.826	98.994	97.174	39.83	0.602798	0.480666	0.122132
	0.583333	183.32	135.73	152.76	21.884	98.892	96.869	38.41	0.595232	0.480159	0.115073
	0.583333	183.38	135.79	152.76	21.826	98.892	96.869	38.41	0.586675	0.476879	0.109796
	0.583333	183.44	135.79	152.82	21.826	97.976	97.276	40.45	0.584082	0.475575	0.108507
	0.583333	183.5	135.79	152.82	21.826	97.976	97.276	40.45	0.58191	0.4743	0.10761
	0.583333	183.44	135.79	152.88	21.826	98.994	97.683	39.63	0.578946	0.472225	0.106721
	0.583333	183.56	135.79	152.88	21.826	99.197	96.971	39.63	0.578113	0.471469	0.106644
	0.583333	183.56	135.79	152.88	21.826	99.197	96.971	39.63	0.576177	0.469543	0.106634
	0.583333	183.62	135.67	152.88	21.767	98.892	96.869	39.63	0.575024	0.468133	0.106891
	0.583333	183.62	135.67	152.94	21.767	98.892	96.869	39.63	0.573799	0.466843	0.106956
	0.583333	183.68	135.73	152.94	21.767	98.994	97.276	39.63	0.572419	0.463155	0.109264
	0.583333	183.68	135.67	153	21.767	98.994	97.276	39.63	0.571516	0.461251	0.110265
	0.583333	183.74	135.73	153	21.767	99.4	96.259	40.04	0.570042	0.459891	0.110151
	0.583333	183.74	135.73	153	21.767	99.4	96.259	40.04	0.56724	0.458283	0.108957
	0.583333	183.8	135.73	153	21.649	99.197	96.869	39.22	0.566974	0.457438	0.109536
	0.583333	183.86	135.73	153.06	21.708	99.197	96.869	39.22	0.567102	0.456759	0.110343
	0.583333	183.86	135.79	153.12	21.708	99.197	97.378	40.04	0.565595	0.455149	0.110446
	0.583333	183.92	135.84	153.12	21.708	99.299	97.276	39.02	0.564705	0.454307	0.110398
	0.6	183.92	135.84	153.18	21.708	99.299	97.276	39.02	0.563216	0.452288	0.110928
	0.6	183.98	135.84	153.18	21.767	99.197	97.174	39.02	0.562475	0.451593	0.110882
	0.6	184.04	135.84	153.24	21.708	99.197	97.174	39.02	0.561344	0.450343	0.111001
	0.6	183.98	135.84	153.24	21.708	99.095	97.48	40.04	0.559623	0.448218	0.111405
	0.6	184.1	135.79	153.29	21.708	99.095	97.48	40.04	0.558906	0.447105	0.111801
	0.6	184.1	135.84	153.29	21.708	99.502	97.48	40.04	0.558454	0.446416	0.112038
	0.6	184.16	135.84	153.29	21.708	99.502	97.48	40.04	0.558062	0.445063	0.112999
	0.6	184.16	135.84	153.35	21.649	98.994	97.073	39.43	0.557204	0.444438	0.112766
	0.6	184.16	135.9	153.41	21.708	98.994	97.073	39.43	0.556494	0.443668	0.112826
	0.6	184.28	135.9	153.41	21.649	99.706	97.174	40.45	0.555738	0.441827	0.113911
	0.6	184.22	135.9	153.41	21.708	98.994	97.073	40.04	0.555416	0.441366	0.11405
	0.6	184.28	135.96	153.53	21.708	98.994	97.073	40.04	0.554538	0.440301	0.114237
	0.6	184.28	135.96	153.53	21.708	99.095	97.581	39.43	0.553829	0.439417	0.114412
	0.6	184.34	136.08	153.59	21.767	99.095	97.581	39.43	0.553351	0.438999	0.114352
	0.6	184.4	136.02	153.65	21.767	98.485	96.361	39.63	0.551906	0.436987	0.114919
	0.6	184.4	136.02	153.65	21.767	98.485	96.361	39.63	0.551296	0.435755	0.115541
	0.6	184.46	136.08	153.71	21.767	98.688	96.971	40.04	0.549454	0.43424	0.115214
	0.6	184.51	136.08	153.77	21.767	98.688	96.971	40.04	0.545664	0.430439	0.115225
	0.6	184.51	136.08	153.77	21.767	99.095	96.869	39.43	0.543976	0.428936	0.11504
	0.6	184.57	136.14	153.77	21.767	99.095	96.869	39.43	0.543132	0.427746	0.115386
	0.616667	184.57	136.08	153.83	21.708	99.604	97.378	39.43	0.542029	0.426768	0.115261
	0.616667	184.63	136.14	153.89	21.767	98.892	97.073	40.24	0.542359	0.4267	0.115659
	0.616667	184.57	136.14	153.89	21.767	98.892	97.073	40.24	0.543443	0.426997	0.116446
	0.616667	184.63	136.14	153.95	21.767	99.299	96.971	40.24	0.544151	0.427152	0.116999
	0.616667	184.63	136.14	153.89	21.767	99.299	96.971	40.24	0.545264	0.427456	0.117808
	0.616667	184.75	136.19	154.01	21.767	99.299	96.971	39.83	0.546735	0.428897	0.117838
	0.616667	184.75	136.19	154.01	21.767	99.299	96.971	39.83	0.547672	0.429386	0.118286
	0.616667	184.75	136.25	154.06	21.767	99.299	96.971	40.04	0.548757	0.430352	0.118405
	0.616667	184.81	136.31	154.06	21.767	99.299	96.971	40.04	0.548879	0.431185	0.117694
	0.616667	184.81	136.25	154.12	21.767	99.095	96.564	40.04	0.548322	0.430791	0.117531
	0.616667	184.87	136.25	154.18	21.767	99.095	96.564	40.04	0.547604	0.430167	0.117437
	0.616667	184.87	136.25	154.12	21.826	99.502	97.48	40.24	0.54676	0.428749	0.118011
	0.616667	184.87	136.31	154.18	21.708	99.095	97.174	40.45	0.54622	0.42844	0.11778
	0.616667	184.93	136.25	154.18	21.767	99.095	97.174	40.45	0.545545	0.4276	0.117945
	0.616667	184.93	136.19	154.18	21.708	98.892	97.276	39.63	0.544939	0.427394	0.117545
	0.616667	184.99	136.19	154.18	21.767	98.892	97.276	39.63	0.544761	0.426892	0.117869
	0.616667	184.99	136.25	154.24	21.708	98.587	96.869	40.04	0.543634	0.425286	0.118348
	0.616667	184.99	136.25	154.3	21.826	98.587	96.869	40.04	0.543197	0.42426	0.118937
	0.616667	184.99	136.25	154.3	21.708	98.892	97.073	40.65	0.542407	0.423186	0.119221
	0.616667	185.05	136.25	154.3	21.767	98.892	97.073	40.65	0.540448	0.421958	0.11849
	0.633333	185.05	136.25	154.36	21.767	99.095	96.869	40.45	0.539914	0.421228	0.118686
	0.633333	185.11	136.25	154.36	21.767	99.095	96.869	40.45	0.53954	0.420751	0.118789
	0.633333	185.17	136.25	154.42	21.767	98.18	96.768	40.85	0.53788	0.418909	0.118971
	0.633333	185.11	136.31	154.42	21.767	98.994	96.971	39.83	0.53658	0.417752	0.118828
	0.633333	185.17	136.25	154.36	21.767	98.994	96.971	39.83	0.535682	0.416154	0.119528
	0.633333	185.17	136.31	154.42	21.767	99.604	97.276	40.45	0.535331	0.416075	0.119256
	0.633333	185.17	136.31	154.42	21.767	99.604	97.276	40.45	0.534783	0.415552	0.119231
	0.633333	185.23	136.31	154.48	21.767	98.892	97.378	40.04	0.533657	0.415342	0.118315
	0.633333	185.23	136.31	154.48	21.767	98.892	97.378	40.04	0.533334	0.415132	0.118202
	0.633333	185.23	136.31	154.48	21.708	98.18	97.48	40.04	0.532732	0.414892	0.11784
	0.633333	185.29	136.31	154.48	21.708	98.18	97.48	40.04	0.533241	0.414956	0.118285
	0.633333	185.29	136.31	154.48	21.767	99.4	97.378	40.24	0.533767	0.415507	0.11826
	0.633333	185.29	136.25	154.48	21.708	99.4	97.378	40.24	0.534585	0.416068	0.118517
	0.633333	185.35	136.25	154.54	21.708	99.197	96.869	40.45	0.537032	0.417994	0.119038
	0.633333	185.35	136.31	154.6	21.708	99.197	97.174	40.65	0.53795	0.419228	0.118722
	0.633333	185.35	136.31	154.6	21.767	99.197	97.174	40.65	0.539454	0.420352	0.119102
	0.633333	185.41	136.31	154.66	21.708	99.4	97.785	39.22	0.540559	0.421222	0.119337
	0.633333	185.35	136.31	154.66	21.767	99.4	97.785	39.22	0.541605	0.422494	0.119111
	0.633333	185.47	136.31	154.72	21.767	99.299	97.378	40.45	0.543304	0.42387	0.119434
	0.633333	185.47	136.31	154.66	21.767	99.299	97.378	40.45	0.543987	0.424743	0.119244
	0.65	185.41	136.31	154.66	21.767	98.79	96.869	40.04	0.544184	0.424479	0.119705
	0.65	185.53	136.31	154.72	21.767	98.79	96.869	40.04	0.542879	0.423349	0.11953
	0.65	185.53	136.31	154.72	21.767	99.197	97.378	40.24	0.541804	0.422516	0.119288
	0.65	185.47	136.37	154.77	21.767	99.197	97.378	40.24	0.541115	0.422288	0.118827
	0.65	185.53	136.37	154.77	21.708	99.299	97.073	40.65	0.540662	0.42173	0.118932
	0.65	185.59	136.31	154.77	21.708	99.4	97.174	40.24	0.540155	0.421381	0.118774
	0.65	185.59	136.37	154.77	21.708	99.4	97.174	40.24	0.539552	0.420642	0.11891
	0.65	185.59	136.37	154.77	21.708	98.892	96.869	40.24	0.538822	0.420169	0.118653
	0.65	185.65	136.37	154.83	21.767	98.892	96.869	40.24	0.538172	0.419526	0.118646
	0.65	185.65	136.37	154.77	21.767	99.502	97.378	41.46	0.537132	0.417906	0.119226
	0.65	185.65	136.37	154.83	21.767	99.502	97.378	41.46	0.536494	0.4174	0.119094
	0.65	185.65	136.31	154.83	21.767	99.095	97.988	39.83	0.536075	0.417246	0.118829
	0.65	185.71	136.37	154.83	21.708	99.095	97.988	39.83	0.535293	0.41667	0.118623
	0.65	185.71	136.37	154.89	21.708	98.688	97.581	43.09	0.535157	0.415846	0.119311
	0.65	185.71	136.37	154.95	21.708	98.688	97.581	43.09	0.534347	0.415357	0.11899
	0.65	185.77	136.37	154.95	21.767	98.485	97.276	39.63	0.533458	0.413529	0.119929
	0.65	185.71	136.37	154.95	21.708	99.095	97.174	39.43	0.531952	0.412205	0.119747
	0.65	185.71	136.37	154.95	21.708	99.095	97.174	39.43	0.529252	0.410153	0.119099
	0.65	185.77	136.37	154.95	21.649	99.095	98.192	41.06	0.528328	0.408939	0.119389
	0.65	185.83	136.37	154.95	21.649	99.095	98.192	41.06	0.527276	0.408351	0.118925
	0.666667	185.83	136.43	154.95	21.708	99.4	97.073	41.67	0.527016	0.407663	0.119353
	0.666667	185.89	136.43	155.01	21.708	99.4	97.073	41.67	0.526812	0.407869	0.118943
	0.666667	185.83	136.43	155.01	21.708	98.892	97.276	41.46	0.52676	0.407994	0.118766
	0.666667	185.89	136.37	155.07	21.649	98.892	97.276	41.46	0.528412	0.409218	0.119194
	0.666667	185.89	136.37	155.07	21.708	99.299	96.869	40.24	0.530224	0.410493	0.119731
	0.666667	185.89	136.43	155.07	21.708	99.299	96.869	40.24	0.531736	0.411921	0.119815
	0.666667	185.95	136.43	155.19	21.708	99.299	96.971	39.83	0.535756	0.415251	0.120505
	0.666667	186.01	136.43	155.19	21.767	99.502	97.378	40.45	0.537653	0.416593	0.12106
	0.666667	186.01	136.49	155.19	21.708	99.502	97.378	40.45	0.539287	0.418583	0.120704
	0.666667	185.95	136.49	155.25	21.708	99.095	97.378	40.04	0.539625	0.418655	0.12097
	0.666667	186.07	136.49	155.19	21.708	99.095	97.378	40.04	0.53846	0.418173	0.120287
	0.666667	186.01	136.49	155.25	21.708	98.994	97.174	39.83	0.537914	0.41816	0.119754
	0.666667	186.01	136.49	155.25	21.767	98.994	97.174	39.83	0.537952	0.418084	0.119868
	0.666667	186.13	136.49	155.31	21.708	99.299	97.378	40.24	0.537681	0.417852	0.119829
	0.666667	186.13	136.49	155.31	21.767	99.299	97.378	40.24	0.536546	0.416342	0.120204
	0.666667	186.13	136.55	155.31	21.708	98.688	97.174	39.63	0.535362	0.414934	0.120428
	0.666667	186.13	136.55	155.37	21.767	98.688	97.174	39.63	0.535098	0.414314	0.120784
	0.666667	186.19	136.55	155.43	21.767	99.909	97.174	39.83	0.533888	0.413213	0.120675
	0.666667	186.19	136.55	155.43	21.767	99.299	97.174	39.83	0.533194	0.413092	0.120102
	0.666667	186.24	136.55	155.43	21.767	99.299	97.174	39.83	0.531405	0.411923	0.119482
	0.683333	186.19	136.6	155.49	21.826	99.4	96.971	40.04	0.530864	0.411202	0.119662
	0.683333	186.24	136.6	155.43	21.826	99.4	96.971	40.04	0.530752	0.410648	0.120104
	0.683333	186.24	136.6	155.49	21.767	98.587	97.581	40.65	0.529773	0.409941	0.119832
	0.683333	186.3	136.6	155.49	21.767	98.587	97.581	40.65	0.52927	0.40943	0.11984
	0.683333	186.36	136.6	155.49	21.767	98.892	97.581	40.04	0.528189	0.408308	0.119881
	0.683333	186.36	136.6	155.6	21.826	98.892	97.581	40.04	0.526542	0.407003	0.119539
	0.683333	186.36	136.6	155.54	21.767	99.095	96.869	40.45	0.525968	0.40659	0.119378
	0.683333	186.36	136.6	155.54	21.767	99.095	96.869	40.45	0.525725	0.406007	0.119718
	0.683333	186.36	136.6	155.6	21.767	98.485	96.666	40.85	0.525719	0.405675	0.120044
	0.683333	186.42	136.66	155.6	21.767	98.383	97.683	40.65	0.5251	0.405536	0.119564
	0.683333	186.48	136.66	155.66	21.767	98.383	97.683	40.65	0.525292	0.405729	0.119563
	0.683333	186.48	136.66	155.6	21.826	98.383	97.581	41.26	0.526306	0.406584	0.119722
	0.683333	186.42	136.6	155.66	21.767	98.383	97.581	41.26	0.527466	0.407677	0.119789
	0.683333	186.48	136.66	155.66	21.767	98.892	96.869	41.26	0.531166	0.411216	0.11995
	0.683333	186.48	136.66	155.72	21.767	98.892	96.869	41.26	0.532899	0.413089	0.11981
	0.683333	186.54	136.66	155.72	21.826	98.892	97.378	41.06	0.535329	0.414574	0.120755
	0.683333	186.54	136.66	155.72	21.767	98.892	97.378	41.06	0.539017	0.41815	0.120867
	0.683333	186.54	136.66	155.78	21.767	97.976	97.276	41.46	0.540863	0.419982	0.120881
	0.683333	186.6	136.66	155.78	21.767	97.976	97.276	41.46	0.54287	0.42156	0.12131
	0.683333	186.6	136.72	155.84	21.767	99.197	97.276	39.83	0.544519	0.424028	0.120491
	0.7	186.66	136.72	155.84	21.767	99.502	97.073	40.24	0.54556	0.424611	0.120949
	0.7	186.6	136.66	155.84	21.767	99.502	97.073	40.24	0.546088	0.425073	0.121015
	0.7	186.66	136.66	155.84	21.767	98.892	97.073	41.87	0.546431	0.425695	0.120736
	0.7	186.72	136.72	155.9	21.826	98.892	97.073	41.87	0.545879	0.426071	0.119808
	0.7	186.72	136.72	155.9	21.767	98.994	97.48	40.65	0.545517	0.42582	0.119697
	0.7	186.66	136.72	155.96	21.767	98.994	97.48	40.65	0.545508	0.425524	0.119984
	0.7	186.78	136.72	155.9	21.767	98.892	97.174	40.24	0.545243	0.425432	0.119811
	0.7	186.78	136.66	155.96	21.767	98.892	97.174	40.24	0.542909	0.423761	0.119148
	0.7	186.78	136.72	155.96	21.767	99.197	97.276	40.24	0.541479	0.422485	0.118994
	0.7	186.84	136.72	156.02	21.826	99.197	97.276	40.24	0.540438	0.420952	0.119486
	0.7	186.84	136.66	156.02	21.767	99.299	97.276	40.65	0.539083	0.420022	0.119061
	0.7	186.84	136.72	156.02	21.767	98.79	96.869	40.04	0.538393	0.419376	0.119017
	0.7	186.9	136.72	156.08	21.767	98.79	96.869	40.04	0.536462	0.417561	0.118901
	0.7	186.9	136.72	156.08	21.767	99.299	97.276	41.26	0.535803	0.41654	0.119263
	0.7	186.96	136.72	156.08	21.767	99.299	97.276	41.26	0.535016	0.415958	0.119058
	0.7	186.96	136.72	156.14	21.708	99.197	97.378	40.45	0.533506	0.414694	0.118812
	0.7	187.02	136.72	156.14	21.767	99.197	97.378	40.45	0.532551	0.414119	0.118432
	0.7	186.96	136.72	156.14	21.767	98.892	97.276	41.26	0.531082	0.412898	0.118184
	0.7	187.02	136.78	156.2	21.767	98.892	97.276	41.26	0.529862	0.411526	0.118336
	0.7	187.08	136.78	156.2	21.826	98.688	97.378	40.85	0.52897	0.409923	0.119047
	0.716667	187.08	136.78	156.2	21.767	98.688	97.378	40.85	0.528445	0.409669	0.118776
	0.716667	187.08	136.78	156.2	21.767	99.095	97.276	39.43	0.528525	0.409806	0.118719
	0.716667	187.14	136.78	156.26	21.767	99.4	97.378	39.63	0.529623	0.410833	0.11879
	0.716667	187.14	136.84	156.26	21.826	99.4	97.378	39.63	0.533494	0.413841	0.119653
	0.716667	187.2	136.84	156.26	21.767	98.994	97.276	40.85	0.534837	0.414848	0.119989
	0.716667	187.2	136.84	156.26	21.767	98.994	97.276	40.85	0.53654	0.416783	0.119757
	0.716667	187.26	136.84	156.31	21.708	98.892	97.581	40.45	0.539061	0.419168	0.119893
	0.716667	187.26	136.84	156.37	21.767	98.892	97.581	40.45	0.53918	0.41915	0.12003
	0.716667	187.32	136.84	156.37	21.767	99.807	97.378	42.28	0.539577	0.419248	0.120329
	0.716667	187.32	136.84	156.37	21.767	99.807	97.378	42.28	0.540017	0.419788	0.120229
	0.716667	187.32	136.84	156.37	21.767	99.095	97.174	39.63	0.540261	0.420017	0.120244
	0.716667	187.38	136.84	156.43	21.826	99.095	97.174	39.63	0.540734	0.420393	0.120341
	0.716667	187.32	136.84	156.43	21.767	98.892	97.073	43.09	0.540462	0.420605	0.119857
	0.716667	187.38	136.84	156.43	21.767	99.197	97.276	41.46	0.539692	0.420299	0.119393
	0.716667	187.44	136.84	156.49	21.826	99.197	97.276	41.46	0.538666	0.419801	0.118865
	0.716667	187.5	136.84	156.49	21.767	98.994	97.378	40.04	0.538143	0.419405	0.118738
	0.716667	187.44	136.84	156.49	21.708	98.994	97.378	40.04	0.537728	0.419137	0.118591
	0.716667	187.5	136.84	156.49	21.767	99.299	97.48	42.28	0.537513	0.419113	0.1184
	0.716667	187.5	136.84	156.49	21.708	99.299	97.48	42.28	0.536732	0.418758	0.117974
	0.716667	187.5	136.84	156.49	21.767	99.299	97.073	40.85	0.535512	0.418222	0.11729
	0.733333	187.56	136.84	156.55	21.708	99.299	97.073	40.85	0.534414	0.417347	0.117067
	0.733333	187.56	136.84	156.55	21.649	99.095	97.174	40.65	0.533543	0.417018	0.116525
	0.733333	187.56	136.84	156.55	21.708	99.095	97.174	40.65	0.533016	0.416574	0.116442
	0.733333	187.62	136.84	156.61	21.708	98.994	97.073	40.24	0.530574	0.415016	0.115558
	0.733333	187.62	136.84	156.61	21.708	98.994	97.073	40.24	0.529227	0.413887	0.11534
	0.733333	187.62	136.84	156.61	21.708	98.994	96.869	40.45	0.528574	0.412542	0.116032
	0.733333	187.74	136.78	156.67	21.649	98.994	97.48	40.65	0.527508	0.411564	0.115944
	0.733333	187.74	136.78	156.67	21.708	98.994	97.48	40.65	0.527271	0.411494	0.115777
	0.733333	187.74	136.84	156.67	21.708	98.994	96.971	40.04	0.528585	0.412859	0.115726
	0.733333	187.8	136.84	156.67	21.708	98.994	96.971	40.04	0.52954	0.413375	0.116165
	0.733333	187.8	136.9	156.73	21.708	98.587	97.988	39.83	0.530256	0.41376	0.116496
	0.733333	187.8	136.9	156.73	21.708	98.587	97.988	39.83	0.53187	0.41503	0.11684
	0.733333	187.86	136.84	156.79	21.708	98.994	97.174	40.65	0.53263	0.415713	0.116917
	0.733333	187.86	136.9	156.79	21.708	98.994	97.174	40.65	0.534092	0.416954	0.117138
	0.733333	187.92	136.9	156.85	21.708	98.994	97.174	40.04	0.538368	0.421517	0.116851
	0.733333	187.92	136.96	156.85	21.649	98.994	97.174	40.04	0.540099	0.423831	0.116268
	0.733333	187.97	136.96	156.85	21.708	98.994	97.073	40.24	0.543145	0.426913	0.116232
	0.733333	187.97	136.9	156.85	21.649	99.197	97.073	40.45	0.544942	0.428516	0.116426
	0.733333	187.97	136.96	156.91	21.649	99.197	97.073	40.45	0.54705	0.430229	0.116821
	0.733333	188.03	136.9	156.91	21.708	99.197	97.378	39.83	0.549448	0.432784	0.116664
	0.75	188.03	136.9	156.97	21.649	99.197	97.378	39.83	0.550381	0.433256	0.117125
	0.75	188.09	136.96	156.97	21.708	98.994	96.971	40.85	0.551067	0.433937	0.11713
	0.75	188.15	136.96	156.97	21.649	98.994	96.971	40.85	0.551469	0.434486	0.116983
	0.75	188.09	136.9	157.02	21.708	98.994	97.276	40.04	0.551257	0.435101	0.116156
	0.75	188.15	136.96	157.02	21.708	98.994	97.276	40.04	0.551706	0.435655	0.116051
	0.75	188.21	136.96	157.08	21.708	99.299	97.378	40.04	0.553528	0.438357	0.115171
	0.75	188.21	137.01	157.02	21.708	99.299	97.378	40.04	0.554079	0.438668	0.115411
	0.75	188.27	136.96	157.08	21.708	98.994	96.971	40.45	0.553601	0.437817	0.115784
	0.75	188.27	137.01	157.14	21.708	98.892	97.276	40.04	0.55263	0.436961	0.115669
	0.75	188.27	137.01	157.14	21.649	98.892	97.276	40.04	0.551663	0.43605	0.115613
	0.75	188.33	137.01	157.2	21.708	99.197	97.683	41.46	0.550451	0.435073	0.115378
	0.75	188.39	137.01	157.2	21.708	99.197	97.683	41.46	0.549783	0.434854	0.114929
	0.75	188.39	136.96	157.2	21.708	98.688	97.174	39.43	0.549644	0.434471	0.115173
	0.75	188.39	137.01	157.14	21.649	98.688	97.174	39.43	0.5498	0.434671	0.115129
	0.75	188.45	136.96	157.2	21.649	98.587	96.971	38.21	0.549449	0.43462	0.114829
	0.75	188.45	137.01	157.2	21.649	98.587	96.971	38.21	0.549088	0.434358	0.11473
	0.75	188.57	137.01	157.26	21.649	98.587	96.971	40.65	0.547946	0.432727	0.115219
	0.75	188.51	137.01	157.26	21.708	98.587	96.971	40.65	0.546613	0.431652	0.114961
	0.75	188.57	137.01	157.26	21.649	98.892	97.48	40.85	0.545068	0.43037	0.114698
	0.75	188.57	136.96	157.26	21.708	98.79	96.971	40.65	0.544017	0.429418	0.114599
	0.766667	188.57	137.01	157.32	21.649	98.79	96.971	40.65	0.543313	0.428936	0.114377
	0.766667	188.63	137.01	157.32	21.649	98.485	96.361	40.65	0.543543	0.429127	0.114416
	0.766667	188.63	137.01	157.32	21.649	98.485	96.361	40.65	0.544882	0.429933	0.114949
	0.766667	188.63	137.01	157.38	21.649	98.994	96.768	40.45	0.54681	0.431477	0.115333
	0.766667	188.75	137.01	157.44	21.649	98.994	96.768	40.45	0.552244	0.437002	0.115242
	0.766667	188.75	137.07	157.44	21.649	99.095	97.276	39.63	0.555348	0.440638	0.11471
	0.766667	188.75	137.01	157.44	21.649	99.095	97.276	39.63	0.558649	0.443702	0.114947
	0.766667	188.75	137.07	157.44	21.649	98.79	96.869	39.02	0.563921	0.448688	0.115233
	0.766667	188.81	137.07	157.5	21.649	98.79	96.869	39.02	0.56622	0.450419	0.115801
	0.766667	188.87	137.07	157.56	21.649	98.892	97.276	40.45	0.569682	0.453451	0.116231
	0.766667	188.93	137.07	157.5	21.649	99.807	96.056	39.83	0.571396	0.454798	0.116598
	0.766667	188.87	137.07	157.62	21.708	99.807	96.056	39.83	0.572461	0.45577	0.116691
	0.766667	188.93	137.07	157.62	21.649	99.197	96.666	39.43	0.57363	0.457457	0.116173
	0.766667	188.93	137.07	157.62	21.649	99.197	96.666	39.43	0.574585	0.458297	0.116288
	0.766667	188.99	137.07	157.62	21.591	98.892	97.174	39.02	0.574983	0.458521	0.116462
	0.766667	188.99	137.13	157.62	21.649	98.892	97.174	39.02	0.575852	0.459682	0.11617
	0.766667	189.05	137.13	157.68	21.649	99.095	96.971	37.8	0.57558	0.459715	0.115865
	0.766667	189.11	137.07	157.74	21.649	99.095	96.971	37.8	0.575716	0.459903	0.115813
	0.766667	189.11	137.19	157.79	21.649	99.502	97.886	39.43	0.576971	0.461305	0.115666
	0.766667	189.11	137.13	157.79	21.649	99.502	97.886	39.43	0.577951	0.462003	0.115948
	0.783333	189.17	137.19	157.85	21.649	99.197	97.174	39.02	0.577626	0.462199	0.115427
	0.783333	189.17	137.19	157.85	21.649	99.4	96.971	40.45	0.576926	0.461617	0.115309
	0.783333	189.23	137.13	157.85	21.649	99.4	96.971	40.45	0.575081	0.460708	0.114373
	0.783333	189.23	137.13	157.85	21.649	99.4	97.378	39.83	0.571688	0.457939	0.113749
	0.783333	189.23	137.13	157.85	21.649	99.4	97.378	39.83	0.569544	0.456173	0.113371
	0.783333	189.29	137.07	157.91	21.591	99.4	97.378	39.43	0.567723	0.454425	0.113298
	0.783333	189.29	137.13	157.97	21.591	99.4	97.378	39.43	0.565655	0.45269	0.112965
	0.783333	189.29	137.19	157.91	21.649	99.299	96.564	40.04	0.564615	0.451977	0.112638
	0.783333	189.35	137.19	157.97	21.649	99.299	96.564	40.04	0.564093	0.451448	0.112645
	0.783333	189.35	137.19	158.03	21.649	98.79	97.073	39.83	0.563707	0.451449	0.112258
	0.783333	189.41	137.19	158.03	21.649	98.79	97.073	39.83	0.563689	0.451026	0.112663
	0.783333	189.41	137.19	158.09	21.649	99.502	97.683	41.06	0.564	0.451156	0.112844
	0.783333	189.35	137.19	158.03	21.649	99.095	97.276	38.41	0.564934	0.452198	0.112736
	0.783333	189.41	137.19	158.09	21.591	99.095	97.276	38.41	0.565388	0.453264	0.112124
	0.783333	189.47	137.25	158.15	21.649	100.112	97.785	39.43	0.566886	0.453868	0.113018
	0.783333	189.47	137.19	158.15	21.591	100.112	97.785	39.43	0.566977	0.453411	0.113566
	0.783333	189.53	137.25	158.15	21.649	99.299	97.378	39.83	0.56654	0.453588	0.112952
	0.783333	189.53	137.25	158.15	21.591	99.299	97.378	39.83	0.56561	0.453046	0.112564
	0.783333	189.53	137.19	158.15	21.591	99.604	97.378	38.82	0.566076	0.453206	0.11287
	0.783333	189.53	137.19	158.15	21.591	99.604	97.378	38.82	0.566771	0.45398	0.112791
	0.8	189.59	137.13	158.21	21.649	99.604	97.48	39.83	0.569079	0.456066	0.113013
	0.8	189.59	137.13	158.21	21.532	99.604	97.48	39.83	0.570232	0.456984	0.113248
	0.8	189.65	137.19	158.27	21.591	99.197	97.48	39.83	0.570757	0.458025	0.112732
	0.8	189.59	137.13	158.27	21.591	99.095	96.971	39.83	0.571105	0.458452	0.112653
	0.8	189.65	137.19	158.33	21.591	99.095	96.971	39.83	0.571014	0.458676	0.112338
	0.8	189.65	137.19	158.27	21.591	99.604	96.971	39.43	0.570909	0.457909	0.113
	0.8	189.7	137.19	158.33	21.532	99.604	96.971	39.43	0.571317	0.458054	0.113263
	0.8	189.7	137.19	158.27	21.532	99.4	97.174	40.24	0.571023	0.457755	0.113268
	0.8	189.76	137.19	158.33	21.532	99.4	97.174	40.24	0.570104	0.45731	0.112794
	0.8	189.76	137.25	158.45	21.532	99.095	97.581	39.02	0.568919	0.456992	0.111927
	0.8	189.76	137.25	158.45	21.532	99.095	97.581	39.02	0.568526	0.456327	0.112199
	0.8	189.76	137.25	158.45	21.532	98.994	97.276	39.43	0.566576	0.454406	0.11217
	0.8	189.82	137.25	158.45	21.532	98.994	97.276	39.43	0.565509	0.453184	0.112325
	0.8	189.82	137.25	158.45	21.591	98.994	97.886	39.63	0.563895	0.451922	0.111973
	0.8	189.82	137.25	158.51	21.532	99.502	97.378	39.22	0.562222	0.450348	0.111874
	0.8	189.82	137.25	158.56	21.591	99.502	97.378	39.22	0.561998	0.44913	0.112868
	0.8	189.88	137.25	158.56	21.591	100.011	97.276	40.24	0.560035	0.447615	0.11242
	0.8	189.88	137.25	158.56	21.591	100.011	97.276	40.24	0.558413	0.446609	0.111804
	0.8	189.88	137.25	158.62	21.591	99.095	97.378	40.45	0.55612	0.445239	0.110881
	0.8	189.94	137.25	158.62	21.591	99.095	97.378	40.45	0.552684	0.442194	0.11049
	0.816667	189.94	137.31	158.68	21.591	99.807	97.073	40.85	0.551607	0.440764	0.110843
	0.816667	189.94	137.31	158.62	21.591	99.807	97.073	40.85	0.550988	0.43968	0.111308
	0.816667	189.94	137.36	158.74	21.591	99.197	97.276	39.83	0.551409	0.439655	0.111754
	0.816667	189.94	137.36	158.68	21.591	99.197	97.276	39.83	0.551291	0.440164	0.111127
	0.816667	190	137.36	158.68	21.591	99.4	96.869	39.43	0.551516	0.440597	0.110919
	0.816667	190	137.36	158.74	21.591	99.4	96.564	42.28	0.553327	0.441458	0.111869
	0.816667	190.06	137.36	158.74	21.591	99.4	96.564	42.28	0.554493	0.442043	0.11245
	0.816667	190.06	137.36	158.74	21.532	99.4	97.378	40.85	0.555437	0.443554	0.111883
	0.816667	190	137.36	158.8	21.532	99.4	97.378	40.85	0.555896	0.443991	0.111905
	0.816667	190.06	137.36	158.8	21.532	98.994	97.073	40.24	0.555734	0.443711	0.112023
	0.816667	190.06	137.36	158.8	21.591	98.994	97.073	40.24	0.55488	0.442958	0.111922
	0.816667	190	137.36	158.86	21.532	99.4	98.192	38.82	0.554087	0.442233	0.111854
	0.816667	190	137.36	158.86	21.591	99.4	98.192	38.82	0.553692	0.4416	0.112092
	0.816667	190	137.31	158.92	21.532	99.502	96.869	40.24	0.552454	0.440386	0.112068
	0.816667	189.88	137.31	158.86	21.532	99.502	96.869	40.24	0.55174	0.439904	0.111836
	0.816667	189.88	137.31	158.86	21.532	99.502	97.378	39.22	0.549353	0.439048	0.110305
	0.816667	189.76	137.31	158.86	21.591	99.095	97.174	40.24	0.548068	0.436755	0.111313
	0.816667	189.65	137.25	158.92	21.532	99.095	97.174	40.24	0.5466	0.435476	0.111124
	0.816667	189.59	137.25	158.86	21.532	99.604	97.276	41.46	0.544752	0.43271	0.112042
	0.816667	189.53	137.25	158.92	21.532	99.604	97.276	41.46	0.544123	0.43225	0.111873
	0.833333	189.41	137.19	158.86	21.591	99.4	97.683	39.83	0.543196	0.431802	0.111394
	0.833333	189.29	137.25	158.8	21.591	99.4	97.683	39.83	0.5414	0.430515	0.110885
	0.833333	189.23	137.19	158.86	21.591	98.892	97.683	40.65	0.539875	0.429016	0.110859
	0.833333	189.05	137.13	158.8	21.591	98.892	97.683	40.65	0.538342	0.427356	0.110986
	0.833333	188.99	137.13	158.8	21.532	98.994	97.073	39.22	0.53445	0.423783	0.110667
	0.833333	188.87	137.07	158.8	21.591	98.994	97.073	39.22	0.532588	0.422279	0.110309
	0.833333	188.81	137.01	158.8	21.591	100.316	96.666	40.65	0.530325	0.419942	0.110383
	0.833333	188.75	137.01	158.8	21.591	99.604	97.276	40.45	0.529379	0.41883	0.110549
	0.833333	188.69	137.01	158.8	21.591	99.604	97.276	40.45	0.528569	0.417753	0.110816
	0.833333	188.69	137.01	158.74	21.649	99.706	97.378	40.85	0.527933	0.41743	0.110503
	0.833333	188.57	137.07	158.74	21.532	99.706	97.378	40.85	0.527304	0.416703	0.110601
	0.833333	188.57	136.96	158.74	21.591	99.197	97.48	39.43	0.527327	0.416538	0.110789
	0.833333	188.51	136.96	158.8	21.591	99.197	97.48	39.43	0.52905	0.417242	0.111808
	0.833333	188.45	136.96	158.68	21.473	99.909	96.869	41.06	0.53095	0.419143	0.111807
	0.833333	188.39	136.9	158.68	21.532	99.909	96.869	41.06	0.533161	0.42155	0.111611
	0.833333	188.39	136.9	158.74	21.473	100.214	97.581	40.45	0.539331	0.426591	0.11274
	0.833333	188.39	136.9	158.68	21.473	100.214	97.581	40.45	0.542396	0.429388	0.113008
	0.833333	188.33	136.9	158.68	21.473	99.502	97.48	40.04	0.544737	0.431515	0.113222
	0.833333	188.33	136.84	158.68	21.473	99.299	96.971	40.65	0.548314	0.434463	0.113851
	0.833333	188.33	136.84	158.68	21.473	99.299	96.971	40.65	0.548419	0.435261	0.113158
	0.85	188.33	136.84	158.68	21.532	99.197	97.378	40.04	0.549273	0.435767	0.113506
	0.85	188.33	136.78	158.74	21.532	99.197	97.378	40.04	0.549944	0.436422	0.113522
	0.85	188.33	136.84	158.74	21.473	99.706	96.666	40.65	0.550386	0.437189	0.113197
	0.85	188.33	136.78	158.74	21.473	99.706	96.666	40.65	0.551959	0.438656	0.113303
	0.85	188.33	136.78	158.74	21.473	99.4	97.581	40.65	0.552201	0.439254	0.112947
	0.85	188.39	136.78	158.8	21.473	99.4	97.581	40.65	0.552562	0.439812	0.11275
	0.85	188.39	136.78	158.8	21.532	99.4	97.48	41.26	0.552823	0.439622	0.113201
	0.85	188.45	136.84	158.8	21.473	99.4	97.48	41.26	0.551517	0.438733	0.112784
	0.85	188.39	136.84	158.8	21.473	99.095	97.073	39.22	0.549566	0.436586	0.11298
	0.85	188.39	136.84	158.8	21.473	98.892	96.869	39.43	0.548963	0.436197	0.112766
	0.85	188.45	136.78	158.8	21.473	98.892	96.869	39.43	0.549268	0.436791	0.112477
	0.85	188.51	136.78	158.86	21.473	99.604	97.378	40.24	0.550158	0.438218	0.11194
	0.85	188.51	136.84	158.86	21.473	99.604	97.378	40.24	0.550391	0.43831	0.112081
	0.85	188.51	136.78	158.86	21.473	98.688	96.869	39.02	0.550385	0.438299	0.112086
	0.85	188.57	136.84	158.92	21.532	98.688	96.869	39.02	0.5486	0.437145	0.111455
	0.85	188.57	136.84	158.92	21.473	98.994	96.971	42.68	0.547608	0.436439	0.111169
	0.85	188.63	136.84	158.92	21.473	98.994	96.971	42.68	0.546676	0.435277	0.111399
	0.85	188.63	136.84	158.98	21.473	99.4	97.581	39.83	0.544765	0.433379	0.111386
	0.85	188.69	136.84	159.04	21.532	99.4	97.581	39.83	0.544029	0.433253	0.110776
	0.85	188.69	136.84	158.98	21.473	99.299	97.276	40.04	0.544083	0.43321	0.110873
	0.866667	188.75	136.84	158.98	21.473	99.4	97.174	39.83	0.54544	0.435425	0.110015
	0.866667	188.69	136.9	159.1	21.532	99.4	97.174	39.83	0.548071	0.437636	0.110435
	0.866667	188.75	136.9	159.1	21.473	98.994	97.073	40.45	0.555354	0.443484	0.11187
	0.866667	188.81	136.9	159.04	21.532	98.994	97.073	40.45	0.558987	0.446719	0.112268
	0.866667	188.87	136.96	159.1	21.473	99.604	96.869	39.83	0.563086	0.450353	0.112733
	0.866667	188.87	136.96	159.1	21.532	99.604	96.869	39.83	0.570026	0.457688	0.112338
	0.866667	188.93	136.96	159.16	21.473	99.095	96.869	39.63	0.57299	0.460134	0.112856
	0.866667	188.93	137.01	159.16	21.473	99.095	96.869	39.63	0.575495	0.46262	0.112875
	0.866667	188.93	137.01	159.16	21.532	99.197	97.073	40.65	0.579451	0.466341	0.11311
	0.866667	189.05	137.01	159.22	21.473	99.197	97.073	40.65	0.580572	0.467582	0.11299
	0.866667	189.05	137.01	159.22	21.532	98.282	97.378	40.04	0.581163	0.468614	0.112549
	0.866667	189.05	137.01	159.28	21.473	99.299	97.276	38.41	0.581889	0.470134	0.111755
	0.866667	189.11	137.01	159.28	21.532	99.299	97.276	38.41	0.582708	0.471084	0.111624
	0.866667	189.17	137.01	159.28	21.532	98.688	97.276	39.43	0.583932	0.472272	0.11166
	0.866667	189.17	137.07	159.33	21.532	98.688	97.276	39.43	0.58395	0.472385	0.111565
	0.866667	189.23	137.07	159.33	21.532	99.197	96.869	39.83	0.583795	0.472009	0.111786
	0.866667	189.23	137.07	159.39	21.532	99.197	96.869	39.83	0.584059	0.472807	0.111252
	0.866667	189.23	137.13	159.39	21.532	99.299	96.768	39.63	0.584227	0.473167	0.11106
	0.866667	189.29	137.13	159.45	21.532	99.299	96.768	39.63	0.585036	0.473656	0.11138
	0.866667	189.35	137.19	159.45	21.532	100.011	97.276	40.04	0.584628	0.473208	0.11142
	0.883333	189.35	137.19	159.45	21.532	100.011	97.276	40.04	0.583758	0.472962	0.110796
	0.883333	189.41	137.19	159.51	21.532	99.095	96.869	38.41	0.58301	0.47243	0.11058
	0.883333	189.47	137.19	159.45	21.532	99.095	97.174	40.04	0.582013	0.47148	0.110533
	0.883333	189.47	137.19	159.45	21.473	99.095	97.174	40.04	0.581972	0.471335	0.110637
	0.883333	189.47	137.25	159.51	21.532	98.79	96.259	40.04	0.581301	0.470446	0.110855
	0.883333	189.59	137.25	159.51	21.473	98.79	96.259	40.04	0.580474	0.469754	0.11072
	0.883333	189.59	137.19	159.57	21.473	99.4	97.378	39.83	0.579441	0.468838	0.110603
	0.883333	189.59	137.25	159.63	21.532	99.4	97.378	39.83	0.576568	0.465695	0.110873
	0.883333	189.65	137.25	159.57	21.532	99.502	96.971	40.85	0.574248	0.463688	0.11056
	0.883333	189.65	137.25	159.63	21.532	99.502	96.971	40.85	0.571883	0.461824	0.110059
	0.883333	189.7	137.31	159.63	21.532	99.807	97.683	40.45	0.568078	0.458709	0.109369
	0.883333	189.7	137.31	159.63	21.532	99.807	97.683	40.45	0.566416	0.45731	0.109106
	0.883333	189.7	137.31	159.63	21.473	99.502	97.073	38.41	0.566155	0.457183	0.108972
	0.883333	189.82	137.36	159.69	21.532	99.604	96.157	39.02	0.568317	0.458431	0.109886
	0.883333	189.76	137.31	159.75	21.532	99.604	96.157	39.02	0.570135	0.45971	0.110425
	0.883333	189.82	137.36	159.75	21.532	99.095	97.48	39.43	0.573354	0.462766	0.110588
	0.883333	189.82	137.42	159.75	21.532	99.095	97.48	39.43	0.573758	0.463294	0.110464
	0.883333	189.88	137.36	159.81	21.532	99.095	96.971	36.58	0.574117	0.464033	0.110084
	0.883333	189.94	137.36	159.81	21.532	99.095	96.971	36.58	0.574208	0.463994	0.110214
	0.883333	189.94	137.42	159.75	21.532	99.4	97.073	39.63	0.573814	0.463982	0.109832
	0.9	189.94	137.42	159.81	21.532	99.4	97.073	39.63	0.573716	0.463804	0.109912
	0.9	190.06	137.42	159.87	21.473	99.299	97.378	39.22	0.573185	0.463319	0.109866
	0.9	190.06	137.42	159.87	21.473	99.299	97.378	39.22	0.572694	0.462939	0.109755
	0.9	190.06	137.42	159.87	21.473	99.197	97.48	39.43	0.571506	0.462153	0.109353
	0.9	190.12	137.42	159.93	21.473	99.4	97.276	40.24	0.569904	0.460802	0.109102
	0.9	190.18	137.42	159.93	21.532	99.4	97.276	40.24	0.569168	0.460206	0.108962
	0.9	190.18	137.42	159.99	21.532	99.299	97.073	38.82	0.568528	0.459852	0.108676
	0.9	190.24	137.48	159.93	21.473	99.299	97.073	38.82	0.568517	0.459492	0.109025
	0.9	190.18	137.42	159.99	21.473	99.4	97.378	38.21	0.568274	0.459426	0.108848
	0.9	190.24	137.48	159.99	21.473	99.4	97.378	38.21	0.568397	0.45963	0.108767
	0.9	190.24	137.48	159.93	21.473	98.282	96.869	40.65	0.567238	0.459269	0.107969
	0.9	190.12	137.42	159.99	21.473	98.282	96.869	40.65	0.566615	0.458706	0.107909
	0.9	190.12	137.48	159.99	21.473	98.587	97.581	39.22	0.566634	0.457943	0.108691
	0.9	190.06	137.42	159.99	21.473	98.587	97.581	39.22	0.567104	0.457956	0.109148
	0.9	190	137.36	159.99	21.473	99.604	97.378	38.41	0.567547	0.458314	0.109233
	0.9	190	137.36	159.99	21.473	99.604	97.378	38.41	0.568345	0.458778	0.109567
	0.9	189.82	137.36	159.93	21.473	99.4	97.276	39.63	0.567999	0.45837	0.109629
	0.9	189.76	137.31	159.93	21.414	98.994	98.802	39.83	0.566451	0.456688	0.109763
	0.9	189.65	137.19	159.87	21.473	98.994	98.802	39.83	0.565305	0.455431	0.109874
	0.9	189.53	137.19	159.87	21.473	99.197	97.276	39.83	0.564514	0.454251	0.110263
	0.916667	189.41	137.13	159.87	21.473	99.197	97.276	39.83	0.563146	0.453467	0.109679
	0.916667	189.23	137.01	159.75	21.414	99.299	97.174	39.43	0.563002	0.453341	0.109661
	0.916667	189.11	137.01	159.75	21.473	99.299	97.174	39.43	0.563146	0.453605	0.109541
	0.916667	188.99	136.96	159.69	21.473	99.604	96.971	40.24	0.565432	0.455669	0.109763
	0.916667	188.81	136.96	159.69	21.414	99.604	96.971	40.24	0.567163	0.457293	0.10987
	0.916667	188.69	136.9	159.63	21.414	98.994	96.259	39.22	0.569272	0.459058	0.110214
	0.916667	188.57	136.84	159.63	21.414	98.994	96.259	39.22	0.572178	0.461768	0.11041
	0.916667	188.45	136.78	159.57	21.414	99.4	97.378	41.26	0.573625	0.463199	0.110426
	0.916667	188.39	136.78	159.57	21.414	99.299	97.378	39.83	0.575309	0.464834	0.110475
	0.916667	188.27	136.66	159.51	21.414	99.299	97.378	39.83	0.576435	0.465687	0.110748
	0.916667	188.21	136.72	159.51	21.414	98.994	96.869	39.83	0.577107	0.466322	0.110785
	0.916667	188.15	136.6	159.45	21.414	98.994	96.869	39.83	0.577463	0.46657	0.110893
	0.916667	188.03	136.55	159.33	21.355	98.79	97.378	39.43	0.577468	0.466357	0.111111
	0.916667	187.97	136.55	159.33	21.355	98.79	97.378	39.43	0.577099	0.46648	0.110619
	0.916667	187.92	136.49	159.33	21.355	99.299	97.48	40.85	0.57661	0.466274	0.110336
	0.916667	187.86	136.49	159.33	21.297	99.299	97.48	40.85	0.575674	0.465399	0.110275
	0.916667	187.8	136.49	159.33	21.355	98.79	97.276	40.04	0.574466	0.464178	0.110288
	0.916667	187.8	136.43	159.39	21.355	98.79	97.276	40.04	0.570964	0.461354	0.10961
	0.916667	187.74	136.43	159.39	21.414	99.502	96.869	40.65	0.570484	0.460278	0.110206
	0.916667	187.74	136.37	159.33	21.355	99.4	97.48	40.24	0.569712	0.459155	0.110557
	0.933333	187.68	136.43	159.28	21.355	99.4	97.48	40.24	0.569453	0.458806	0.110647
	0.933333	187.62	136.37	159.39	21.414	98.892	97.174	40.45	0.569485	0.458587	0.110898
	0.933333	187.68	136.37	159.33	21.414	98.892	97.174	40.45	0.568016	0.457437	0.110579
	0.933333	187.62	136.43	159.33	21.355	99.197	97.174	40.24	0.567728	0.456826	0.110902
	0.933333	187.62	136.49	159.39	21.414	99.197	97.174	40.24	0.567206	0.45597	0.111236
	0.933333	187.62	136.43	159.33	21.414	98.994	96.666	40.45	0.564596	0.453077	0.111519
	0.933333	187.68	136.43	159.33	21.355	98.994	96.666	40.45	0.562437	0.451697	0.11074
	0.933333	187.68	136.43	159.33	21.355	99.299	96.869	40.04	0.560956	0.450601	0.110355
	0.933333	187.62	136.43	159.33	21.414	99.299	96.869	40.04	0.558659	0.448492	0.110167
	0.933333	187.68	136.43	159.39	21.355	99.502	97.276	40.45	0.558275	0.447921	0.110354
	0.933333	187.62	136.43	159.39	21.414	99.095	97.276	40.45	0.558601	0.447767	0.110834
	0.933333	187.62	136.43	159.39	21.414	99.095	97.276	40.45	0.558685	0.448154	0.110531
	0.933333	187.68	136.43	159.33	21.414	98.892	96.666	40.45	0.55903	0.448457	0.110573
	0.933333	187.68	136.37	159.39	21.355	98.892	96.666	40.45	0.559954	0.448538	0.111416
	0.933333	187.68	136.37	159.45	21.355	99.4	97.174	40.45	0.560502	0.448881	0.111621
	0.933333	187.68	136.43	159.45	21.414	99.4	97.174	40.45	0.56155	0.449386	0.112164
	0.933333	187.68	136.43	159.45	21.414	99.299	97.174	39.43	0.562706	0.449379	0.113327
	0.933333	187.8	136.43	159.45	21.414	99.299	97.174	39.43	0.562328	0.449087	0.113241
	0.933333	187.8	136.49	159.51	21.414	99.604	96.971	39.63	0.561432	0.448888	0.112544
	0.933333	187.8	136.49	159.51	21.473	99.604	96.971	39.63	0.558253	0.446779	0.111474
	0.95	187.86	136.49	159.51	21.414	99.197	97.276	41.06	0.557011	0.445705	0.111306
	0.95	187.86	136.55	159.57	21.473	98.994	97.48	41.06	0.554431	0.442975	0.111456
	0.95	187.92	136.6	159.51	21.414	98.994	97.48	41.06	0.553788	0.441959	0.111829
	0.95	187.92	136.6	159.57	21.414	99.4	97.276	40.24	0.552602	0.441451	0.111151
	0.95	187.97	136.6	159.57	21.414	99.4	97.276	40.24	0.551296	0.439799	0.111497
	0.95	187.97	136.66	159.63	21.414	99.4	96.971	40.85	0.550536	0.439229	0.111307
	0.95	188.03	136.6	159.57	21.473	99.4	96.971	40.85	0.549591	0.438566	0.111025
	0.95	188.03	136.6	159.63	21.414	99.706	97.276	39.02	0.54804	0.436876	0.111164
	0.95	188.09	136.6	159.63	21.473	99.706	97.276	39.02	0.547695	0.436231	0.111464
	0.95	188.09	136.66	159.63	21.473	99.807	97.378	40.65	0.546733	0.435865	0.110868
	0.95	188.15	136.6	159.63	21.473	99.807	97.378	40.65	0.545863	0.434884	0.110979
	0.95	188.21	136.66	159.69	21.473	99.299	97.174	39.43	0.545163	0.434152	0.111011
	0.95	188.21	136.6	159.69	21.473	99.4	96.768	40.04	0.542501	0.432026	0.110475
	0.95	188.21	136.72	159.69	21.414	99.4	96.768	40.04	0.541278	0.43046	0.110818
	0.95	188.33	136.66	159.75	21.473	99.4	97.48	40.24	0.540168	0.429524	0.110644
	0.95	188.33	136.72	159.81	21.473	99.4	97.48	40.24	0.538755	0.42774	0.111015
	0.95	188.33	136.66	159.69	21.473	99.4	97.174	39.02	0.538112	0.427337	0.110775
	0.95	188.39	136.72	159.75	21.473	99.4	97.174	39.02	0.537604	0.427455	0.110149
	0.95	188.45	136.72	159.81	21.473	98.994	96.971	40.24	0.536075	0.425452	0.110623
	0.95	188.45	136.72	159.75	21.414	98.994	96.971	40.24	0.535458	0.424627	0.110831
	0.966667	188.45	136.78	159.75	21.473	99.095	97.073	39.83	0.534476	0.424063	0.110413
	0.966667	188.45	136.72	159.81	21.473	99.095	97.073	39.83	0.53456	0.42431	0.11025
	0.966667	188.45	136.72	159.81	21.473	99.706	97.378	40.24	0.536277	0.425813	0.110464
	0.966667	188.57	136.78	159.81	21.414	99.706	97.378	40.45	0.540841	0.429855	0.110986
	0.966667	188.57	136.72	159.81	21.473	99.706	97.378	40.45	0.54311	0.431522	0.111588
	0.966667	188.63	136.72	159.87	21.414	99.4	97.276	41.06	0.544855	0.433277	0.111578
	0.966667	188.69	136.78	159.87	21.473	99.4	97.276	41.06	0.547503	0.435925	0.111578
	0.966667	188.63	136.72	159.87	21.414	99.706	97.276	39.83	0.548649	0.436903	0.111746
	0.966667	188.69	136.78	159.81	21.414	99.706	97.276	39.83	0.549762	0.437702	0.11206
	0.966667	188.75	136.78	159.87	21.355	99.604	96.971	41.06	0.551122	0.439624	0.111498
	0.966667	188.81	136.78	159.93	21.414	99.604	96.971	41.06	0.550827	0.439971	0.110856
	0.966667	188.81	136.84	159.93	21.414	99.197	96.869	41.06	0.550894	0.440034	0.11086
	0.966667	188.81	136.84	159.99	21.473	99.197	96.869	41.06	0.550617	0.440487	0.11013
	0.966667	188.87	136.84	159.93	21.414	99.095	97.48	40.24	0.550764	0.440134	0.11063
	0.966667	188.87	136.84	159.99	21.414	99.095	97.378	40.85	0.55152	0.440446	0.111074
	0.966667	188.93	136.9	160.04	21.414	99.095	97.378	40.85	0.551297	0.440732	0.110565
	0.966667	188.93	136.9	159.99	21.414	99.604	97.174	40.24	0.551674	0.441077	0.110597
	0.966667	188.99	136.9	160.04	21.414	99.604	97.174	40.24	0.551889	0.441407	0.110482
	0.966667	189.05	136.9	160.04	21.355	99.197	97.073	39.63	0.551489	0.441453	0.110036
	0.966667	189.05	136.9	160.04	21.414	99.197	97.073	39.63	0.550226	0.440698	0.109528
	0.983333	189.05	136.9	160.1	21.414	98.18	97.48	40.45	0.549348	0.438756	0.110592
	0.983333	189.05	136.9	160.1	21.355	98.18	97.48	40.45	0.548786	0.438338	0.110448
	0.983333	189.17	136.9	160.04	21.414	99.4	97.174	40.24	0.548862	0.438181	0.110681
	0.983333	189.17	136.96	160.1	21.414	99.4	97.174	40.24	0.548598	0.438632	0.109966
	0.983333	189.23	136.96	160.1	21.414	99.197	97.276	40.65	0.548357	0.438472	0.109885
	0.983333	189.29	136.96	160.16	21.414	98.79	97.683	39.83	0.54735	0.43857	0.10878
	0.983333	189.23	137.01	160.16	21.414	98.79	97.683	39.83	0.547412	0.438292	0.10912
	0.983333	189.29	137.01	160.16	21.414	99.299	97.581	40.04	0.547609	0.438357	0.109252
	0.983333	189.35	137.01	160.22	21.414	99.299	97.581	40.04	0.547769	0.438239	0.10953
	0.983333	189.35	137.07	160.22	21.414	99.909	97.785	40.45	0.547093	0.437926	0.109167
	0.983333	189.41	137.07	160.22	21.414	99.909	97.785	40.45	0.546692	0.43716	0.109532
	0.983333	189.47	137.07	160.28	21.414	99.502	97.276	40.04	0.545079	0.435942	0.109137
	0.983333	189.47	137.13	160.28	21.414	99.502	97.276	40.04	0.544407	0.43544	0.108967
	0.983333	189.53	137.07	160.34	21.473	99.299	97.174	39.83	0.543752	0.434698	0.109054
	0.983333	189.53	137.19	160.28	21.355	99.299	97.174	39.83	0.54377	0.434118	0.109652
	0.983333	189.59	137.07	160.34	21.414	98.79	97.48	40.85	0.543877	0.434606	0.109271
	0.983333	189.59	137.13	160.4	21.414	99.095	96.869	39.83	0.545036	0.436276	0.10876
	0.983333	189.65	137.13	160.4	21.414	99.095	96.869	39.83	0.546206	0.437184	0.109022
	0.983333	189.7	137.13	160.4	21.414	98.18	96.768	39.63	0.546676	0.437553	0.109123
	0.983333	189.7	137.19	160.4	21.414	98.18	96.768	39.63	0.547022	0.437546	0.109476
	1	189.76	137.19	160.4	21.414	99.604	97.174	39.63	0.546705	0.437658	0.109047
	1	189.76	137.13	160.46	21.414	99.604	97.174	39.63	0.546432	0.437504	0.108928
	1	189.76	137.19	160.46	21.414	99.502	96.971	41.06	0.54678	0.438406	0.108374
	1	189.82	137.19	160.46	21.414	99.502	96.971	41.06	0.54683	0.43897	0.10786
	1	189.82	137.25	160.46	21.414	99.604	97.683	40.24	0.547004	0.43919	0.107814
	1	189.88	137.25	160.52	21.414	99.604	97.683	40.24	0.546998	0.438848	0.10815
	1	189.88	137.25	160.52	21.414	99.299	97.378	39.43	0.545814	0.438068	0.107746
	1	189.94	137.31	160.52	21.355	99.299	97.581	40.24	0.544973	0.436631	0.108342
	1	189.94	137.25	160.52	21.414	99.299	97.581	40.24	0.544029	0.435597	0.108432
	1	190	137.31	160.58	21.355	99.197	97.378	40.04	0.542882	0.434919	0.107963
	1	190	137.31	160.58	21.355	99.197	97.378	40.04	0.539778	0.432297	0.107481
	1	190.06	137.31	160.64	21.355	99.299	97.581	40.04	0.538128	0.430856	0.107272
	1	190	137.31	160.64	21.414	99.299	97.581	40.04	0.536137	0.428912	0.107225
	1	190.06	137.36	160.64	21.414	99.095	96.869	39.43	0.531925	0.424869	0.107056
	1	190.12	137.36	160.7	21.414	99.095	96.869	39.43	0.530217	0.423208	0.107009
	1	190.18	137.36	160.7	21.414	100.621	96.971	40.04	0.5285	0.421485	0.107015
	1	190.12	137.36	160.7	21.414	100.621	96.971	40.04	0.525714	0.419206	0.106508
	1	190.18	137.36	160.7	21.355	100.112	97.276	40.04	0.52406	0.417866	0.106194
	1	190.18	137.36	160.7	21.414	98.688	97.378	39.83	0.520617	0.414748	0.105869
	1	190.18	137.31	160.7	21.414	98.688	97.378	39.83	0.518958	0.413101	0.105857
	1.01667	190.06	137.36	160.7	21.355	99.197	97.073	40.04	0.517201	0.411352	0.105849
	1.01667	190.06	137.36	160.7	21.355	99.197	97.073	40.04	0.514455	0.408558	0.105897
	1.01667	190	137.36	160.7	21.355	99.4	97.683	40.24	0.514	0.407987	0.106013
	1.01667	189.88	137.36	160.7	21.355	99.4	97.683	40.24	0.514497	0.408055	0.106442
	1.01667	189.88	137.31	160.7	21.355	99.604	97.683	40.04	0.515788	0.409374	0.106414
	1.01667	189.7	137.25	160.7	21.414	99.604	97.683	40.04	0.516373	0.410196	0.106177
	1.01667	189.59	137.19	160.64	21.355	98.994	97.683	39.83	0.517023	0.410671	0.106352
	1.01667	189.47	137.19	160.64	21.414	98.994	97.683	39.83	0.517438	0.41034	0.107098
	1.01667	189.35	137.13	160.58	21.355	99.807	96.971	40.45	0.517537	0.410257	0.10728
	1.01667	189.23	137.13	160.52	21.355	99.502	97.378	40.24	0.518352	0.410569	0.107783
	1.01667	189.11	137.13	160.52	21.414	99.502	97.378	40.24	0.518096	0.410347	0.107749
	1.01667	188.99	137.07	160.52	21.414	99.604	96.971	41.06	0.517891	0.410758	0.107133
	1.01667	188.87	137.01	160.46	21.414	99.604	96.971	41.06	0.517415	0.409304	0.108111
	1.01667	188.75	136.96	160.46	21.355	99.4	97.581	40.04	0.516074	0.408305	0.107769
	1.01667	188.63	137.01	160.4	21.355	99.4	97.581	40.04	0.514539	0.406997	0.107542
	1.01667	188.63	136.96	160.4	21.414	99.706	97.174	40.65	0.513027	0.405426	0.107601
	1.01667	188.51	137.01	160.4	21.355	99.706	97.174	40.65	0.512263	0.404835	0.107428
	1.01667	188.45	136.96	160.34	21.355	99.604	96.971	39.83	0.511319	0.404148	0.107171
	1.01667	188.39	136.9	160.34	21.414	99.604	96.971	39.83	0.509925	0.402829	0.107096
	1.01667	188.33	136.96	160.34	21.414	100.214	97.073	40.65	0.509414	0.402258	0.107156
	1.03333	188.27	136.9	160.34	21.414	99.604	97.683	39.83	0.509305	0.40158	0.107725
	1.03333	188.21	136.84	160.34	21.355	99.604	97.683	39.83	0.50831	0.401175	0.107135
	1.03333	188.21	136.84	160.34	21.414	99.095	96.666	40.24	0.50767	0.400956	0.106714
	1.03333	188.15	136.84	160.34	21.414	99.095	96.666	40.24	0.505571	0.398971	0.1066
	1.03333	188.21	136.9	160.28	21.355	99.095	97.785	40.85	0.504192	0.397848	0.106344
	1.03333	188.15	136.84	160.34	21.355	99.095	97.785	40.85	0.503525	0.396777	0.106748
	1.03333	188.15	136.84	160.28	21.355	99.4	97.276	40.65	0.502288	0.394945	0.107343
	1.03333	188.15	136.9	160.34	21.355	99.4	97.276	40.65	0.502251	0.394952	0.107299
	1.03333	188.21	136.84	160.34	21.355	99.197	97.785	38.82	0.501647	0.395234	0.106413
	1.03333	188.15	136.9	160.28	21.355	99.197	97.785	38.82	0.501571	0.39504	0.106531
	1.03333	188.21	136.9	160.34	21.355	100.112	97.581	40.65	0.501415	0.395026	0.106389
	1.03333	188.15	136.9	160.34	21.355	100.011	97.785	39.83	0.502405	0.396327	0.106078
	1.03333	188.21	136.9	160.4	21.414	100.011	97.785	39.83	0.503494	0.397114	0.10638
	1.03333	188.15	136.9	160.34	21.355	99.197	97.378	40.65	0.505138	0.398137	0.107001
	1.03333	188.21	136.9	160.4	21.414	99.197	97.378	40.65	0.509343	0.40164	0.107703
	1.03333	188.27	136.9	160.34	21.414	99.502	97.276	38	0.511826	0.403688	0.108138
	1.03333	188.27	136.9	160.4	21.355	99.502	97.276	38	0.514986	0.405857	0.109129
	1.03333	188.33	136.9	160.4	21.355	99.4	97.48	41.67	0.52212	0.411957	0.110163
	1.03333	188.27	136.9	160.4	21.355	99.4	97.48	41.67	0.52542	0.4147	0.11072
	1.03333	188.39	136.96	160.46	21.355	99.4	97.48	40.65	0.528531	0.417967	0.110564
	1.05	188.45	136.96	160.46	21.355	99.4	97.48	40.65	0.534066	0.423458	0.110608
	1.05	188.39	136.96	160.46	21.414	99.4	97.276	39.63	0.53602	0.425516	0.110504
	1.05	188.39	136.96	160.52	21.355	99.909	97.276	40.45	0.539885	0.428636	0.111249
	1.05	188.51	137.01	160.46	21.355	99.909	97.276	40.45	0.540931	0.429942	0.110989
	1.05	188.57	137.01	160.52	21.355	99.299	97.174	39.63	0.541966	0.430908	0.111058
	1.05	188.63	137.01	160.58	21.355	99.299	97.174	39.63	0.542935	0.432288	0.110647
	1.05	188.63	137.01	160.52	21.355	99.604	97.683	40.04	0.542746	0.432588	0.110158
	1.05	188.63	137.13	160.58	21.355	99.604	97.683	40.04	0.542332	0.432128	0.110204
	1.05	188.75	137.07	160.58	21.297	99.604	97.683	40.24	0.540737	0.430615	0.110122
	1.05	188.75	137.07	160.58	21.355	99.604	97.683	40.24	0.539652	0.430047	0.109605
	1.05	188.75	137.07	160.64	21.414	99.807	97.581	40.45	0.538904	0.429428	0.109476
	1.05	188.81	137.13	160.7	21.414	99.807	97.581	40.45	0.536181	0.427698	0.108483
	1.05	188.87	137.07	160.64	21.414	99.604	97.683	39.63	0.534817	0.426453	0.108364
	1.05	188.93	137.13	160.64	21.355	99.197	96.971	40.85	0.531803	0.423611	0.108192
	1.05	188.93	137.19	160.64	21.355	99.197	96.971	40.85	0.529674	0.422062	0.107612
	1.05	188.99	137.13	160.7	21.355	98.587	96.462	39.83	0.527497	0.420169	0.107328
	1.05	189.05	137.13	160.76	21.355	98.587	96.462	39.83	0.523716	0.416225	0.107491
	1.05	189.11	137.25	160.76	21.355	99.909	97.581	41.06	0.521581	0.414695	0.106886
	1.05	189.17	137.25	160.82	21.414	99.909	97.581	41.06	0.519824	0.41277	0.107054
	1.05	189.17	137.31	160.82	21.355	99.706	96.971	39.63	0.516712	0.40971	0.107002
	1.06667	189.23	137.31	160.82	21.355	99.706	96.971	39.63	0.515892	0.408488	0.107404
	1.06667	189.29	137.31	160.82	21.355	99.604	97.073	40.45	0.515994	0.408683	0.107311
	1.06667	189.35	137.31	160.88	21.355	99.604	97.073	40.45	0.51652	0.409789	0.106731
	1.06667	189.35	137.36	160.88	21.355	99.299	97.276	39.63	0.518012	0.411162	0.10685
	1.06667	189.41	137.31	160.88	21.355	99.909	97.683	43.29	0.52176	0.414451	0.107309
	1.06667	189.47	137.36	160.94	21.355	99.909	97.683	43.29	0.524829	0.41666	0.108169
	1.06667	189.47	137.36	160.94	21.355	99.604	97.378	40.65	0.527597	0.419295	0.108302
	1.06667	189.53	137.36	160.94	21.297	99.604	97.378	40.65	0.53262	0.423675	0.108945
	1.06667	189.59	137.42	160.99	21.355	99.909	97.378	41.06	0.534086	0.425378	0.108708
	1.06667	189.59	137.42	160.99	21.355	99.909	97.378	41.06	0.535709	0.426924	0.108785
	1.06667	189.65	137.48	160.99	21.355	99.4	97.378	40.24	0.539008	0.42918	0.109828
	1.06667	189.65	137.48	161.05	21.355	99.4	97.378	40.24	0.539671	0.43019	0.109481
	1.06667	189.7	137.48	161.05	21.355	100.011	97.276	40.65	0.539624	0.430506	0.109118
	1.06667	189.76	137.48	161.05	21.355	100.011	97.276	40.65	0.53941	0.430791	0.108619
	1.06667	189.82	137.54	161.11	21.355	100.214	97.683	40.24	0.539096	0.430684	0.108412
	1.06667	189.88	137.6	161.11	21.355	99.604	97.683	40.24	0.538318	0.431041	0.107277
	1.06667	189.94	137.6	161.17	21.355	99.604	97.683	40.24	0.537196	0.430525	0.106671
	1.06667	189.94	137.66	161.23	21.355	98.892	97.48	38.21	0.536486	0.429178	0.107308
	1.06667	190.06	137.66	161.23	21.355	98.892	97.48	38.21	0.53347	0.426207	0.107263
	1.06667	190	137.66	161.29	21.355	99.909	97.886	39.63	0.532533	0.42514	0.107393
	1.08333	190.06	137.72	161.35	21.355	99.909	97.886	39.63	0.531424	0.424502	0.106922
	1.08333	190.12	137.72	161.35	21.355	99.706	97.886	39.83	0.530483	0.423139	0.107344
	1.08333	190.12	137.77	161.35	21.355	99.706	97.886	39.83	0.529616	0.422403	0.107213
	1.08333	190.24	137.77	161.35	21.355	99.197	97.276	39.83	0.528466	0.420941	0.107525
	1.08333	190.24	137.83	161.41	21.355	99.197	97.276	39.83	0.526565	0.419758	0.106807
	1.08333	190.3	137.83	161.41	21.355	99.604	97.378	39.83	0.525405	0.418733	0.106672
	1.08333	190.3	137.89	161.41	21.355	99.4	97.378	40.65	0.523396	0.417028	0.106368
	1.08333	190.3	137.83	161.47	21.355	99.4	97.378	40.65	0.522632	0.416361	0.106271
	1.08333	190.3	137.89	161.47	21.355	99.909	97.48	39.22	0.522217	0.415976	0.106241
	1.08333	190.3	137.89	161.47	21.355	99.909	97.48	39.22	0.521561	0.415248	0.106313
	1.08333	190.3	137.83	161.47	21.297	99.909	97.378	40.65	0.521612	0.41534	0.106272
	1.08333	190.24	137.89	161.53	21.355	99.909	97.378	40.65	0.521862	0.4156	0.106262
	1.08333	190.18	137.83	161.47	21.297	99.299	96.768	40.04	0.523318	0.417047	0.106271
	1.08333	190.12	137.83	161.41	21.355	99.299	96.768	40.04	0.525317	0.418361	0.106956
	1.08333	190	137.77	161.47	21.355	99.706	97.378	41.06	0.527505	0.420377	0.107128
	1.08333	189.94	137.83	161.47	21.355	99.706	97.378	41.06	0.532217	0.424329	0.107888
	1.08333	189.82	137.77	161.41	21.297	99.909	98.192	40.04	0.534489	0.426513	0.107976
	1.08333	189.7	137.66	161.35	21.355	99.706	97.683	40.04	0.537204	0.429428	0.107776
	1.08333	189.59	137.66	161.47	21.355	99.706	97.683	40.04	0.538008	0.430249	0.107759
	1.08333	189.53	137.6	161.41	21.355	98.994	96.869	40.65	0.537819	0.430221	0.107598
	1.1	189.35	137.6	161.35	21.355	98.994	96.869	40.65	0.537863	0.429292	0.108571
	1.1	189.29	137.6	161.29	21.414	100.112	97.276	39.02	0.537616	0.429192	0.108424
	1.1	189.17	137.54	161.29	21.355	100.112	97.276	39.02	0.537199	0.428859	0.10834
	1.1	189.05	137.48	161.23	21.355	99.4	97.581	40.65	0.535448	0.427946	0.107502
	1.1	188.99	137.54	161.23	21.355	99.4	97.581	40.65	0.534469	0.427322	0.107147
	1.1	188.87	137.48	161.23	21.355	100.112	97.276	39.02	0.533277	0.426697	0.10658
	1.1	188.87	137.54	161.23	21.355	100.112	97.276	39.02	0.531153	0.424943	0.10621
	1.1	188.75	137.48	161.17	21.414	100.112	97.683	39.83	0.530171	0.423835	0.106336
	1.1	188.75	137.48	161.17	21.355	99.706	97.683	40.65	0.528243	0.422158	0.106085
	1.1	188.69	137.48	161.17	21.355	99.706	97.683	40.65	0.527094	0.421407	0.105687
	1.1	188.63	137.48	161.17	21.355	99.706	97.174	40.24	0.52689	0.420751	0.106139
	1.1	188.57	137.42	161.11	21.355	99.706	97.174	40.24	0.52532	0.419152	0.106168
	1.1	188.63	137.42	161.17	21.297	99.604	97.276	40.45	0.524238	0.418463	0.105775
	1.1	188.57	137.42	161.11	21.355	99.604	97.276	40.45	0.522695	0.417094	0.105601
	1.1	188.57	137.42	161.17	21.355	99.197	96.768	40.04	0.520144	0.414766	0.105378
	1.1	188.57	137.48	161.11	21.355	99.197	96.768	40.04	0.519255	0.414069	0.105186
	1.1	188.57	137.42	161.17	21.355	99.095	97.073	40.24	0.518681	0.413477	0.105204
	1.1	188.57	137.48	161.17	21.355	99.095	97.073	40.24	0.518013	0.413158	0.104855
	1.1	188.57	137.48	161.17	21.355	100.214	96.971	40.24	0.517692	0.413176	0.104516
	1.1	188.57	137.48	161.17	21.297	100.214	96.971	40.24	0.51834	0.413408	0.104932
	1.11667	188.63	137.48	161.17	21.355	98.892	97.276	40.65	0.519273	0.414003	0.10527
	1.11667	188.57	137.48	161.17	21.355	99.197	97.378	40.24	0.520748	0.415397	0.105351
	1.11667	188.63	137.48	161.17	21.297	99.197	97.378	40.24	0.524476	0.418107	0.106369
	1.11667	188.63	137.42	161.17	21.297	99.095	96.971	40.04	0.526613	0.419937	0.106676
	1.11667	188.63	137.42	161.17	21.297	99.095	96.971	40.04	0.529189	0.421952	0.107237
	1.11667	188.69	137.42	161.17	21.297	99.502	97.174	39.43	0.534822	0.426984	0.107838
	1.11667	188.75	137.42	161.17	21.297	99.502	97.174	39.43	0.537532	0.42894	0.108592
	1.11667	188.75	137.42	161.17	21.355	99.4	97.276	39.83	0.540304	0.431937	0.108367
	1.11667	188.81	137.42	161.17	21.297	99.4	97.276	39.83	0.544822	0.436667	0.108155
	1.11667	188.87	137.42	161.17	21.297	99.299	97.276	40.04	0.54635	0.438552	0.107798
	1.11667	188.87	137.48	161.23	21.297	99.299	97.276	40.04	0.548765	0.441437	0.107328
	1.11667	188.93	137.48	161.23	21.297	98.892	97.073	39.63	0.550062	0.442625	0.107437
	1.11667	188.93	137.48	161.23	21.297	99.706	96.971	39.22	0.551039	0.443823	0.107216
	1.11667	188.99	137.48	161.23	21.297	99.706	96.971	39.22	0.553368	0.445591	0.107777
	1.11667	189.05	137.48	161.29	21.297	99.4	97.48	40.24	0.55448	0.447063	0.107417
	1.11667	189.05	137.48	161.17	21.297	99.4	97.48	40.24	0.555269	0.448153	0.107116
	1.11667	189.11	137.48	161.23	21.297	99.4	96.462	40.65	0.556191	0.449366	0.106825
	1.11667	189.11	137.54	161.29	21.297	99.4	96.462	40.65	0.557138	0.44949	0.107648
	1.11667	189.17	137.54	161.23	21.297	99.807	97.073	39.83	0.557507	0.449914	0.107593
	1.11667	189.23	137.54	161.29	21.297	99.807	97.073	39.83	0.558602	0.450803	0.107799
	1.13333	189.29	137.54	161.29	21.238	99.706	97.276	39.63	0.558893	0.45143	0.107463
	1.13333	189.41	137.54	161.23	21.238	99.706	97.276	39.63	0.56013	0.452774	0.107356
	1.13333	189.41	137.54	161.35	21.238	99.502	97.683	39.83	0.560707	0.453125	0.107582
	1.13333	189.47	137.54	161.29	21.238	99.095	96.869	40.45	0.560616	0.453498	0.107118
	1.13333	189.47	137.48	161.29	21.238	99.095	96.869	40.45	0.560393	0.453206	0.107187
	1.13333	189.53	137.54	161.29	21.238	99.299	97.378	38.41	0.559817	0.453335	0.106482
	1.13333	189.59	137.54	161.29	21.179	99.299	97.378	38.41	0.56042	0.453904	0.106516
	1.13333	189.59	137.54	161.29	21.179	99.909	97.378	40.04	0.561154	0.455385	0.105769
	1.13333	189.65	137.54	161.29	21.179	99.909	97.378	40.04	0.560971	0.455348	0.105623
	1.13333	189.65	137.6	161.35	21.179	99.299	97.48	40.04	0.560378	0.45555	0.104828
	1.13333	189.76	137.6	161.35	21.238	99.299	97.48	40.04	0.55975	0.454997	0.104753
	1.13333	189.76	137.6	161.35	21.179	98.892	97.073	39.43	0.559339	0.454175	0.105164
	1.13333	189.82	137.6	161.35	21.179	98.892	97.073	39.43	0.559757	0.45404	0.105717
	1.13333	189.94	137.6	161.41	21.179	99.604	97.378	39.63	0.561445	0.455452	0.105993
	1.13333	189.94	137.6	161.41	21.179	99.4	97.174	41.06	0.563503	0.457274	0.106229
	1.13333	189.94	137.66	161.35	21.12	99.4	97.174	41.06	0.566222	0.460253	0.105969
	1.13333	190	137.66	161.41	21.179	99.299	97.378	39.63	0.567188	0.461195	0.105993
	1.13333	190.06	137.66	161.35	21.12	99.299	97.378	39.63	0.568364	0.46189	0.106474
	1.13333	190.12	137.66	161.41	21.179	99.197	97.073	39.02	0.569776	0.463153	0.106623
	1.13333	190.18	137.66	161.41	21.12	99.197	97.073	39.02	0.570135	0.463467	0.106668
	1.15	190.18	137.66	161.47	21.179	98.892	97.581	40.45	0.570232	0.46368	0.106552
	1.15	190.18	137.66	161.47	21.12	98.892	97.581	40.45	0.569344	0.463372	0.105972
	1.15	190.24	137.66	161.53	21.179	99.299	97.276	39.43	0.569208	0.462605	0.106603
	1.15	190.3	137.72	161.53	21.12	99.299	97.276	39.43	0.569132	0.462638	0.106494
	1.15	190.36	137.77	161.59	21.179	99.706	97.581	39.02	0.568827	0.462917	0.10591
	1.15	190.3	137.72	161.53	21.179	99.4	97.785	39.43	0.568684	0.462471	0.106213
	1.15	190.3	137.77	161.59	21.179	99.4	97.785	39.43	0.568384	0.463222	0.105162
	1.15	190.3	137.72	161.59	21.12	99.197	97.073	39.02	0.567494	0.462583	0.104911
	1.15	190.24	137.72	161.59	21.179	99.197	97.073	39.02	0.566995	0.461696	0.105299
	1.15	190.18	137.72	161.53	21.179	99.197	96.869	39.43	0.564905	0.460299	0.104606
	1.15	190.06	137.72	161.53	21.179	99.197	96.869	39.43	0.564286	0.459846	0.10444
	1.15	190.06	137.66	161.53	21.12	99.502	97.276	39.63	0.563823	0.459798	0.104025
	1.15	189.94	137.6	161.47	21.179	99.502	97.276	39.63	0.565067	0.459962	0.105105
	1.15	189.82	137.54	161.47	21.179	99.197	97.276	40.04	0.565774	0.460142	0.105632
	1.15	189.76	137.48	161.47	21.12	99.197	97.276	40.04	0.566398	0.460597	0.105801
	1.15	189.65	137.48	161.41	21.12	98.994	96.666	40.85	0.566206	0.46059	0.105616
	1.15	189.53	137.42	161.41	21.12	99.604	97.785	40.04	0.565796	0.460724	0.105072
	1.15	189.41	137.42	161.35	21.12	99.604	97.785	40.04	0.565235	0.459877	0.105358
	1.15	189.23	137.36	161.29	21.12	99.4	96.971	39.83	0.56364	0.459218	0.104422
	1.15	189.17	137.36	161.35	21.179	99.4	96.971	39.83	0.562666	0.458479	0.104187
	1.16667	189.05	137.36	161.23	21.12	98.994	97.276	39.02	0.559777	0.455411	0.104366
	1.16667	188.99	137.36	161.23	21.12	98.994	97.276	39.02	0.558446	0.454104	0.104342
	1.16667	188.87	137.31	161.23	21.12	99.4	96.869	40.04	0.558219	0.453597	0.104622
	1.16667	188.81	137.31	161.23	21.179	99.4	96.869	40.04	0.560401	0.455414	0.104987
	1.16667	188.75	137.25	161.23	21.179	99.299	97.073	40.04	0.562186	0.456954	0.105232
	1.16667	188.75	137.25	161.17	21.12	99.299	97.073	40.04	0.564934	0.459682	0.105252
	1.16667	188.63	137.25	161.11	21.179	99.4	97.276	40.45	0.567019	0.461122	0.105897
	1.16667	188.63	137.25	161.17	21.179	99.4	96.971	40.24	0.568129	0.462228	0.105901
	1.16667	188.63	137.19	161.17	21.179	99.4	96.971	40.24	0.568843	0.463585	0.105258
	1.16667	188.63	137.19	161.11	21.12	99.807	97.073	39.63	0.569197	0.463758	0.105439
	1.16667	188.57	137.19	161.05	21.12	99.807	97.073	39.63	0.568927	0.46368	0.105247
	1.16667	188.57	137.19	161.05	21.12	99.095	97.378	40.24	0.56976	0.4641	0.10566
	1.16667	188.51	137.19	161.11	21.12	99.095	97.378	40.24	0.57026	0.464767	0.105493
	1.16667	188.51	137.19	161.05	21.12	99.197	97.174	38.82	0.570696	0.465206	0.10549
	1.16667	188.51	137.19	161.05	21.12	99.197	97.174	38.82	0.571925	0.467494	0.104431
	1.16667	188.57	137.19	161.11	21.062	99.197	96.564	39.63	0.571756	0.467497	0.104259
	1.16667	188.57	137.19	161.05	21.179	99.197	96.564	39.63	0.571314	0.466938	0.104376
	1.16667	188.57	137.19	161.11	21.12	99.706	97.276	39.83	0.571037	0.466277	0.10476
	1.16667	188.57	137.19	161.05	21.12	99.095	96.971	39.02	0.570098	0.465631	0.104467
	1.16667	188.63	137.19	161.11	21.062	99.095	96.971	39.02	0.569705	0.464632	0.105073
	1.18333	188.69	137.25	161.11	21.12	99.299	97.073	39.63	0.569825	0.464857	0.104968
	1.18333	188.69	137.25	161.17	21.062	99.299	97.073	39.63	0.569394	0.464778	0.104616
	1.18333	188.69	137.25	161.17	21.12	98.892	97.276	41.67	0.568851	0.464326	0.104525
	1.18333	188.75	137.25	161.11	21.12	98.892	97.276	41.67	0.568546	0.463916	0.10463
	1.18333	188.81	137.19	161.11	21.12	99.197	96.666	40.45	0.568464	0.463499	0.104965
	1.18333	188.81	137.25	161.11	21.12	99.197	96.666	40.45	0.567437	0.462489	0.104948
	1.18333	188.87	137.25	161.17	21.12	99.299	97.378	40.04	0.56625	0.462056	0.104194
	1.18333	188.93	137.31	161.17	21.12	99.299	97.378	40.04	0.564799	0.460354	0.104445
	1.18333	188.93	137.31	161.23	21.179	99.095	97.378	40.24	0.564317	0.459833	0.104484
	1.18333	189.05	137.31	161.17	21.12	99.299	97.378	39.63	0.563423	0.459234	0.104189
	1.18333	189.11	137.36	161.23	21.12	99.299	97.378	39.63	0.563538	0.459552	0.103986
	1.18333	189.11	137.36	161.29	21.179	98.994	96.869	39.63	0.563764	0.460427	0.103337
	1.18333	189.11	137.31	161.29	21.12	98.994	96.869	39.63	0.56491	0.46066	0.10425
	1.18333	189.17	137.42	161.29	21.179	99.095	97.378	40.45	0.568032	0.462582	0.10545
	1.18333	189.17	137.36	161.29	21.12	99.095	97.378	40.45	0.570204	0.464295	0.105909
	1.18333	189.23	137.36	161.29	21.12	99.604	97.378	39.83	0.57286	0.466705	0.106155
	1.18333	189.29	137.42	161.29	21.12	99.604	97.378	39.83	0.577251	0.470718	0.106533
	1.18333	189.35	137.42	161.29	21.179	99.4	96.971	40.45	0.579049	0.472432	0.106617
	1.18333	189.35	137.42	161.35	21.179	99.4	96.971	40.45	0.580221	0.474372	0.105849
	1.18333	189.41	137.42	161.35	21.12	97.976	96.768	40.24	0.580874	0.474743	0.106131
	1.2	189.47	137.42	161.35	21.12	99.095	97.276	40.04	0.581691	0.474887	0.106804
	1.2	189.53	137.48	161.35	21.179	99.095	97.276	40.04	0.582665	0.475808	0.106857
	1.2	189.53	137.48	161.41	21.179	99.197	96.971	38.82	0.582905	0.476063	0.106842
	1.2	189.59	137.48	161.35	21.12	99.197	96.971	38.82	0.583111	0.477308	0.105803
	1.2	189.65	137.54	161.41	21.179	99.299	96.869	40.65	0.583678	0.478443	0.105235
	1.2	189.65	137.54	161.47	21.179	99.299	96.869	40.65	0.583799	0.478028	0.105771
	1.2	189.65	137.54	161.47	21.179	99.095	97.276	39.63	0.583671	0.477463	0.106208
	1.2	189.7	137.6	161.53	21.179	99.095	97.276	39.63	0.582996	0.477336	0.10566
	1.2	189.76	137.6	161.59	21.179	98.994	96.971	40.04	0.582488	0.477045	0.105443
	1.2	189.76	137.66	161.59	21.179	98.994	96.971	40.04	0.581533	0.476162	0.105371
	1.2	189.82	137.66	161.59	21.179	99.299	96.971	42.48	0.581185	0.476263	0.104922
	1.2	189.88	137.66	161.59	21.179	99.095	96.971	39.63	0.581271	0.476177	0.105094
	1.2	189.94	137.72	161.65	21.179	99.095	96.971	39.63	0.579878	0.475506	0.104372
	1.2	190	137.66	161.65	21.238	99.197	96.971	39.63	0.579172	0.475203	0.103969
	1.2	190.06	137.66	161.65	21.238	99.197	96.971	39.63	0.578812	0.474589	0.104223
	1.2	190	137.66	161.65	21.238	99.197	96.971	39.02	0.578585	0.473748	0.104837
	1.2	190.12	137.72	161.65	21.238	99.197	96.971	39.02	0.577551	0.473289	0.104262
	1.2	190.18	137.72	161.71	21.238	98.79	96.869	39.83	0.576327	0.472189	0.104138
	1.2	190.18	137.77	161.71	21.238	98.79	96.869	39.83	0.573764	0.470235	0.103529
	1.2	190.18	137.77	161.71	21.238	98.587	97.073	39.63	0.573011	0.469391	0.10362
	1.21667	190.18	137.77	161.71	21.238	98.587	97.073	39.63	0.573773	0.469631	0.104142
	1.21667	190.24	137.83	161.83	21.238	99.095	96.869	40.04	0.575143	0.471013	0.10413
	1.21667	190.24	137.83	161.77	21.238	99.4	97.581	39.43	0.577012	0.472827	0.104185
	1.21667	190.24	137.83	161.77	21.238	99.4	97.581	39.43	0.582213	0.477607	0.104606
	1.21667	190.18	137.83	161.77	21.238	98.994	97.276	40.04	0.584373	0.479466	0.104907
	1.21667	190.12	137.77	161.77	21.238	98.994	97.276	40.04	0.586657	0.481194	0.105463
	1.21667	190.12	137.72	161.77	21.297	99.197	97.174	39.83	0.589916	0.483845	0.106071
	1.21667	189.94	137.72	161.77	21.238	99.197	97.174	39.83	0.591135	0.485033	0.106102
	1.21667	189.94	137.66	161.71	21.238	99.706	97.276	39.83	0.591949	0.486189	0.10576
	1.21667	189.82	137.6	161.71	21.238	99.706	97.276	39.83	0.594662	0.488786	0.105876
	1.21667	189.7	137.6	161.65	21.238	98.79	97.683	41.06	0.5956	0.489873	0.105727
	1.21667	189.53	137.54	161.71	21.179	98.79	97.683	41.06	0.597577	0.492015	0.105562
	1.21667	189.47	137.54	161.65	21.238	99.197	96.971	39.63	0.59775	0.492432	0.105318
	1.21667	189.35	137.48	161.59	21.238	99.095	96.971	40.04	0.598395	0.492541	0.105854
	1.21667	189.23	137.42	161.59	21.297	99.095	96.971	40.04	0.598674	0.493002	0.105672
	1.21667	189.11	137.42	161.53	21.297	99.197	97.276	40.45	0.598593	0.493484	0.105109
	1.21667	188.99	137.36	161.53	21.238	99.197	97.276	40.45	0.598671	0.49406	0.104611
	1.21667	188.87	137.36	161.47	21.238	99.095	97.378	40.45	0.598572	0.494655	0.103917
	1.21667	188.75	137.36	161.47	21.238	99.095	97.378	40.45	0.598153	0.49507	0.103083
	1.21667	188.63	137.31	161.47	21.238	98.282	96.768	40.45	0.598457	0.494837	0.10362
	1.23333	188.57	137.25	161.41	21.297	98.282	96.768	40.45	0.59675	0.493368	0.103382
	1.23333	188.51	137.25	161.41	21.179	98.79	97.378	40.04	0.595989	0.492498	0.103491
	1.23333	188.45	137.25	161.41	21.238	98.79	97.378	40.04	0.592564	0.489301	0.103263
	1.23333	188.39	137.25	161.35	21.238	98.892	97.073	39.02	0.591534	0.488386	0.103148
	1.23333	188.33	137.19	161.41	21.238	99.095	96.971	40.04	0.590749	0.48745	0.103299
	1.23333	188.27	137.19	161.35	21.238	99.095	96.971	40.04	0.589773	0.485758	0.104015
	1.23333	188.27	137.19	161.35	21.238	99.4	97.276	40.24	0.58818	0.484189	0.103991
	1.23333	188.21	137.19	161.35	21.238	99.4	97.276	40.24	0.585859	0.482091	0.103768
	1.23333	188.15	137.13	161.35	21.238	99.095	97.378	42.68	0.5782	0.476011	0.102189
	1.23333	188.15	137.19	161.35	21.297	99.095	97.378	42.68	0.57415	0.472723	0.101427
	1.23333	188.09	137.13	161.35	21.238	98.994	96.971	39.43	0.570747	0.46927	0.101477
	1.23333	188.09	137.19	161.29	21.238	98.994	96.971	39.43	0.56526	0.463992	0.101268
	1.23333	188.09	137.19	161.29	21.297	99.502	97.174	38.61	0.563678	0.46236	0.101318
	1.23333	188.09	137.19	161.29	21.238	99.502	97.174	38.61	0.561283	0.460011	0.101272
	1.23333	188.09	137.19	161.29	21.238	100.824	97.276	39.43	0.560288	0.459199	0.101089
	1.23333	188.09	137.19	161.29	21.238	98.994	97.174	39.02	0.559607	0.458345	0.101262
	1.23333	188.03	137.19	161.23	21.238	98.994	97.174	39.02	0.558703	0.456516	0.102187
	1.23333	188.09	137.19	161.29	21.238	99.095	96.971	40.24	0.559055	0.456519	0.102536
	1.23333	188.09	137.19	161.29	21.238	99.095	96.971	40.24	0.559316	0.456469	0.102847
	1.23333	188.15	137.19	161.35	21.297	99.197	96.971	40.04	0.559961	0.456865	0.103096
	1.25	188.09	137.19	161.29	21.238	99.197	96.971	40.04	0.560637	0.457603	0.103034
	1.25	188.21	137.19	161.35	21.297	100.214	97.276	39.83	0.561047	0.45809	0.102957
	1.25	188.21	137.25	161.41	21.297	100.214	97.276	39.83	0.561139	0.457905	0.103234
	1.25	188.15	137.25	161.41	21.297	98.892	97.581	40.04	0.560174	0.457372	0.102802
	1.25	188.27	137.31	161.41	21.297	98.892	97.581	40.04	0.557708	0.454761	0.102947
	1.25	188.27	137.31	161.41	21.238	99.807	97.174	39.83	0.555845	0.453221	0.102624
	1.25	188.27	137.25	161.41	21.297	99.502	97.581	39.63	0.555057	0.452099	0.102958
	1.25	188.33	137.31	161.41	21.297	99.502	97.581	39.63	0.553777	0.450627	0.10315
	1.25	188.39	137.25	161.47	21.238	99.095	97.886	40.65	0.5541	0.451023	0.103077
	1.25	188.39	137.31	161.41	21.238	99.095	97.886	40.65	0.554097	0.450749	0.103348
	1.25	188.39	137.36	161.47	21.297	99.299	97.378	39.83	0.553498	0.449561	0.103937
	1.25	188.45	137.31	161.41	21.238	99.299	97.378	39.83	0.553458	0.449308	0.10415
	1.25	188.51	137.36	161.47	21.297	98.688	96.361	39.63	0.552611	0.448635	0.103976
	1.25	188.51	137.42	161.53	21.297	98.688	96.361	39.63	0.549827	0.445554	0.104273
	1.25	188.57	137.42	161.53	21.355	98.383	96.768	40.04	0.548466	0.444553	0.103913
	1.25	188.63	137.36	161.53	21.297	98.383	96.768	40.04	0.547744	0.443704	0.10404
	1.25	188.69	137.42	161.59	21.355	98.79	96.666	39.83	0.546945	0.443483	0.103462
	1.25	188.69	137.48	161.59	21.297	99.299	97.378	40.45	0.546488	0.44338	0.103108
	1.25	188.69	137.42	161.59	21.297	99.299	97.378	40.45	0.54733	0.444191	0.103139
	1.25	188.81	137.48	161.59	21.297	99.095	97.174	40.85	0.548511	0.445238	0.103273
	1.26667	188.81	137.42	161.59	21.297	99.095	97.174	40.85	0.550176	0.447362	0.102814
	1.26667	188.87	137.54	161.53	21.297	99.604	97.48	39.43	0.553712	0.451059	0.102653
	1.26667	188.93	137.54	161.59	21.297	99.604	97.48	39.43	0.555139	0.452381	0.102758
	1.26667	188.99	137.54	161.65	21.297	98.587	97.48	41.06	0.55597	0.453091	0.102879
	1.26667	189.05	137.54	161.59	21.238	98.587	97.48	41.06	0.556795	0.453344	0.103451
	1.26667	189.05	137.54	161.65	21.297	100.418	97.48	39.63	0.557128	0.45386	0.103268
	1.26667	189.05	137.6	161.59	21.238	100.418	97.48	39.63	0.557174	0.454283	0.102891
	1.26667	189.17	137.66	161.65	21.297	99.4	96.768	40.65	0.558199	0.454969	0.10323
	1.26667	189.23	137.66	161.71	21.238	98.79	97.785	39.63	0.559463	0.457099	0.102364
	1.26667	189.29	137.66	161.71	21.238	98.79	97.785	39.63	0.563418	0.460375	0.103043
	1.26667	189.29	137.66	161.71	21.238	99.299	96.462	39.83	0.564004	0.461078	0.102926
	1.26667	189.29	137.66	161.77	21.238	99.299	96.462	39.83	0.564851	0.461738	0.103113
	1.26667	189.35	137.66	161.77	21.238	99.706	97.174	39.63	0.567066	0.464336	0.10273
	1.26667	189.41	137.72	161.83	21.238	99.706	97.174	39.63	0.568671	0.46567	0.103001
	1.26667	189.53	137.72	161.77	21.238	99.4	97.276	40.24	0.570795	0.467567	0.103228
	1.26667	189.59	137.77	161.83	21.297	99.4	97.276	40.24	0.57536	0.472793	0.102567
	1.26667	189.59	137.77	161.83	21.238	99.4	97.785	39.22	0.577735	0.474114	0.103621
	1.26667	189.65	137.77	161.89	21.238	99.4	97.785	39.22	0.579745	0.476593	0.103152
	1.26667	189.7	137.77	161.89	21.238	98.892	97.378	40.24	0.580064	0.477066	0.102998
	1.26667	189.76	137.83	161.89	21.238	99.4	96.971	39.22	0.580647	0.477225	0.103422
	1.28333	189.82	137.83	161.94	21.238	99.4	96.971	39.22	0.58132	0.478346	0.102974
	1.28333	189.88	137.89	161.94	21.238	99.095	97.174	39.02	0.581714	0.47902	0.102694
	1.28333	189.94	137.95	161.94	21.238	99.095	97.174	39.02	0.581906	0.479757	0.102149
	1.28333	189.94	137.95	162	21.238	98.79	96.564	40.04	0.582504	0.479911	0.102593
	1.28333	190.06	137.95	162	21.238	98.79	96.564	40.04	0.58286	0.479745	0.103115
	1.28333	190.06	137.95	162	21.238	99.502	97.785	39.43	0.582899	0.479592	0.103307
	1.28333	190.12	137.95	162.06	21.297	99.502	97.785	39.43	0.582307	0.47924	0.103067
	1.28333	190.12	138.01	162.06	21.297	99.197	97.988	40.04	0.581698	0.479001	0.102697
	1.28333	190.24	138.01	162.12	21.238	99.197	97.988	40.04	0.579496	0.477699	0.101797
	1.28333	190.24	138.01	162.06	21.238	98.688	96.869	39.63	0.578145	0.476658	0.101487
	1.28333	190.3	138.01	162.12	21.238	98.79	97.073	38.41	0.575828	0.475014	0.100814
	1.28333	190.36	138.07	162.18	21.238	98.79	97.073	38.41	0.570787	0.470096	0.100691
	1.28333	190.42	138.07	162.18	21.238	99.299	96.971	39.63	0.568344	0.467709	0.100635
	1.28333	190.42	138.07	162.18	21.238	99.299	96.971	39.63	0.566157	0.465599	0.100558
	1.28333	190.42	138.12	162.18	21.238	99.604	97.073	39.43	0.562943	0.462756	0.100187
	1.28333	190.36	138.07	162.24	21.297	99.604	97.073	39.43	0.561172	0.461063	0.100109
	1.28333	190.36	138.12	162.18	21.238	99.4	96.666	39.83	0.559422	0.460181	0.099241
	1.28333	190.3	138.07	162.18	21.238	99.4	96.666	39.83	0.555368	0.456536	0.098832
	1.28333	190.24	138.07	162.18	21.238	98.79	97.378	41.67	0.552617	0.454514	0.098103
	1.28333	190.18	138.07	162.12	21.297	98.79	97.378	41.67	0.54843	0.450352	0.098078
	1.3	190.12	138.07	162.18	21.238	98.994	97.073	40.65	0.547318	0.449071	0.098247
	1.3	190	137.95	162.12	21.297	99.299	97.276	39.22	0.546377	0.447888	0.098489
	1.3	189.94	137.95	162.12	21.297	99.299	97.276	39.22	0.545958	0.447076	0.098882
	1.3	189.82	137.95	162.12	21.297	98.892	97.276	39.43	0.545604	0.446789	0.098815
	1.3	189.65	137.89	162	21.297	98.892	97.276	39.43	0.545263	0.446234	0.099029
	1.3	189.59	137.89	162.06	21.297	99.4	97.174	39.63	0.544162	0.444476	0.099686
	1.3	189.47	137.83	162	21.238	99.4	97.174	39.63	0.54328	0.443633	0.099647
	1.3	189.29	137.77	162	21.297	99.502	97.581	39.63	0.54275	0.442978	0.099772
	1.3	189.17	137.72	161.94	21.297	99.502	97.581	39.63	0.542309	0.443028	0.099281
	1.3	189.05	137.72	161.83	21.297	98.994	97.48	39.43	0.542318	0.442656	0.099662
	1.3	188.87	137.66	161.89	21.238	98.994	97.48	39.43	0.54193	0.441981	0.099949
	1.3	188.75	137.6	161.77	21.297	98.688	96.768	39.83	0.541697	0.441357	0.10034
	1.3	188.63	137.6	161.77	21.297	98.79	96.869	39.83	0.540991	0.440432	0.100559
	1.3	188.57	137.6	161.71	21.238	98.79	96.869	39.83	0.540216	0.439375	0.100841
	1.3	188.45	137.54	161.71	21.297	98.892	96.462	39.83	0.540024	0.43918	0.100844
	1.3	188.39	137.48	161.65	21.238	98.892	96.462	39.83	0.539778	0.439096	0.100682
	1.3	188.33	137.42	161.65	21.297	100.112	97.378	39.43	0.539695	0.439082	0.100613
	1.3	188.27	137.42	161.59	21.238	100.112	97.378	39.43	0.539966	0.439045	0.100921
	1.3	188.27	137.48	161.65	21.297	99.197	97.886	39.83	0.540286	0.439103	0.101183
	1.3	188.15	137.42	161.59	21.238	99.197	97.886	39.83	0.540175	0.438906	0.101269
	1.31667	188.15	137.36	161.59	21.179	99.502	96.971	40.04	0.54022	0.43912	0.1011
	1.31667	188.15	137.36	161.53	21.238	99.502	96.971	40.04	0.541516	0.440076	0.10144
	1.31667	188.15	137.31	161.53	21.179	99.4	96.971	40.65	0.54264	0.441102	0.101538
	1.31667	188.15	137.42	161.53	21.238	99.502	97.886	39.83	0.544205	0.442215	0.10199
	1.31667	188.09	137.31	161.53	21.238	99.502	97.886	39.83	0.545402	0.443872	0.10153
	1.31667	188.09	137.31	161.53	21.238	99.4	97.785	38.41	0.545784	0.444362	0.101422
	1.31667	188.09	137.31	161.47	21.179	99.4	97.785	38.41	0.546095	0.444862	0.101233
	1.31667	188.15	137.31	161.47	21.238	99.197	97.174	40.45	0.545386	0.4448	0.100586
	1.31667	188.15	137.31	161.53	21.179	99.197	97.174	40.45	0.545256	0.445118	0.100138
	1.31667	188.15	137.31	161.47	21.238	99.909	97.988	40.04	0.545664	0.445326	0.100338
	1.31667	188.15	137.31	161.47	21.179	99.909	97.988	40.04	0.546039	0.446038	0.100001
	1.31667	188.21	137.25	161.47	21.179	99.4	97.276	38.61	0.546473	0.446447	0.100026
	1.31667	188.27	137.25	161.47	21.179	99.4	97.276	38.61	0.547218	0.447199	0.100019
	1.31667	188.21	137.31	161.47	21.179	99.299	96.971	38.82	0.547078	0.44743	0.099648
	1.31667	188.33	137.31	161.53	21.238	99.299	96.971	38.82	0.547067	0.446942	0.100125
	1.31667	188.39	137.31	161.53	21.179	99.095	96.768	39.63	0.546256	0.445761	0.100495
	1.31667	188.39	137.31	161.53	21.238	99.299	97.174	40.04	0.5457	0.445604	0.100096
	1.31667	188.51	137.36	161.47	21.238	99.299	97.174	40.04	0.545798	0.445748	0.10005
	1.31667	188.51	137.36	161.53	21.238	99.095	97.174	39.43	0.544978	0.445566	0.099412
	1.31667	188.57	137.42	161.59	21.238	99.095	97.174	39.43	0.544196	0.44467	0.099526
	1.33333	188.63	137.48	161.65	21.238	99.502	97.988	41.67	0.543249	0.443143	0.100106
	1.33333	188.63	137.42	161.59	21.238	99.502	97.988	41.67	0.539845	0.440474	0.099371
	1.33333	188.75	137.48	161.59	21.238	99.4	96.971	38.61	0.537775	0.438516	0.099259
	1.33333	188.81	137.54	161.65	21.238	99.4	96.971	38.61	0.533343	0.433826	0.099517
	1.33333	188.87	137.6	161.65	21.238	98.994	96.971	39.22	0.530481	0.431385	0.099096
	1.33333	188.93	137.6	161.65	21.238	98.994	96.971	39.22	0.528218	0.429313	0.098905
	1.33333	188.99	137.6	161.65	21.297	99.909	97.988	40.65	0.524712	0.42537	0.099342
	1.33333	189.05	137.66	161.71	21.238	99.807	97.276	39.83	0.523319	0.424187	0.099132
	1.33333	189.17	137.66	161.77	21.238	99.807	97.276	39.83	0.522233	0.423161	0.099072
	1.33333	189.17	137.66	161.71	21.238	99.909	97.174	39.63	0.51849	0.419485	0.099005
	1.33333	189.17	137.66	161.77	21.179	99.909	97.174	39.63	0.516039	0.417286	0.098753
	1.33333	189.29	137.66	161.77	21.179	99.197	97.276	39.43	0.513007	0.414577	0.09843
	1.33333	189.35	137.72	161.77	21.238	99.197	97.276	39.43	0.507535	0.410512	0.097023
	1.33333	189.47	137.77	161.77	21.238	98.892	96.869	40.85	0.505189	0.407966	0.097223
	1.33333	189.41	137.77	161.83	21.238	98.892	96.869	40.85	0.500174	0.402597	0.097577
	1.33333	189.53	137.83	161.83	21.238	99.095	97.073	40.04	0.498151	0.400563	0.097588
	1.33333	189.59	137.83	161.83	21.297	99.095	97.073	40.04	0.496794	0.39881	0.097984
	1.33333	189.65	137.89	161.89	21.238	99.706	97.378	39.83	0.496302	0.398397	0.097905
	1.33333	189.7	137.95	161.89	21.238	99.807	97.581	40.04	0.497132	0.3987	0.098432
	1.33333	189.76	138.01	161.94	21.297	99.807	97.581	40.04	0.498564	0.399731	0.098833
	1.35	189.82	138.01	162	21.297	99.706	97.48	40.45	0.501251	0.402277	0.098974
	1.35	189.88	138.07	162.06	21.297	99.706	97.48	40.45	0.501837	0.402791	0.099046
	1.35	189.94	138.07	162.06	21.297	99.299	96.869	39.43	0.502336	0.403071	0.099265
	1.35	190	138.07	162.06	21.297	99.299	96.869	39.43	0.502547	0.403898	0.098649
	1.35	190.12	138.07	162.06	21.297	98.79	96.666	40.85	0.503012	0.404692	0.09832
	1.35	190.12	138.12	162.12	21.238	98.79	96.666	40.85	0.504722	0.405753	0.098969
	1.35	190.18	138.18	162.06	21.297	99.197	97.276	40.24	0.506411	0.407007	0.099404
	1.35	190.3	138.18	162.12	21.238	99.197	97.276	40.24	0.507682	0.407811	0.099871
	1.35	190.3	138.18	162.12	21.238	99.4	97.785	40.24	0.510718	0.410242	0.100476
	1.35	190.36	138.18	162.18	21.238	99.604	97.276	40.85	0.512295	0.412118	0.100177
	1.35	190.42	138.18	162.18	21.297	99.604	97.276	40.85	0.513742	0.413333	0.100409
	1.35	190.48	138.24	162.18	21.238	99.4	97.785	38.82	0.51433	0.413917	0.100413
	1.35	190.48	138.3	162.18	21.297	99.4	97.785	38.82	0.513873	0.413252	0.100621
	1.35	190.48	138.36	162.24	21.238	99.197	97.378	39.83	0.51234	0.412609	0.099731
	1.35	190.48	138.36	162.24	21.238	99.197	97.378	39.83	0.51042	0.411085	0.099335
	1.35	190.42	138.36	162.24	21.238	99.095	96.869	39.43	0.51	0.410726	0.099274
	1.35	190.42	138.3	162.18	21.179	99.095	96.869	39.43	0.511033	0.411644	0.099389
	1.35	190.36	138.24	162.18	21.238	99.909	97.48	41.46	0.512821	0.412999	0.099822
	1.35	190.3	138.24	162.24	21.179	99.909	97.48	41.46	0.514414	0.41424	0.100174
	1.35	190.24	138.18	162.12	21.238	99.4	97.48	40.45	0.516341	0.416619	0.099722
	1.36667	190.12	138.18	162.18	21.238	99.095	97.174	39.63	0.517289	0.417722	0.099567
	1.36667	190.06	138.12	162.12	21.238	99.095	97.174	39.63	0.518117	0.418034	0.100083
	1.36667	189.94	138.12	162.12	21.179	99.095	96.971	40.04	0.518897	0.418963	0.099934
	1.36667	189.82	138.12	162.12	21.238	99.095	96.971	40.04	0.518967	0.419375	0.099592
	1.36667	189.7	138.12	162.12	21.238	99.502	97.378	39.63	0.519422	0.419702	0.09972
	1.36667	189.59	138.07	162.06	21.238	99.502	97.378	39.63	0.519295	0.419445	0.09985
	1.36667	189.41	138.07	162.06	21.238	99.4	97.48	40.65	0.518759	0.418769	0.09999
	1.36667	189.29	138.01	162	21.179	99.4	97.48	40.65	0.517081	0.417388	0.099693
	1.36667	189.17	137.95	162	21.238	99.4	97.378	39.22	0.516601	0.416872	0.099729
	1.36667	189.05	137.89	161.94	21.238	99.4	97.378	39.22	0.516622	0.416396	0.100226
	1.36667	188.99	137.89	161.94	21.238	99.197	97.276	40.85	0.51637	0.416565	0.099805
	1.36667	188.87	137.89	161.89	21.238	99.807	97.073	39.83	0.516603	0.416852	0.099751
	1.36667	188.81	137.83	161.89	21.179	99.807	97.073	39.83	0.516971	0.417087	0.099884
	1.36667	188.69	137.83	161.89	21.238	99.604	97.48	39.83	0.517843	0.41792	0.099923
	1.36667	188.69	137.77	161.83	21.238	99.604	97.48	39.83	0.5181	0.41803	0.10007
	1.36667	188.63	137.77	161.83	21.238	99.4	97.174	41.26	0.517773	0.41798	0.099793
	1.36667	188.57	137.77	161.77	21.238	99.4	97.174	41.26	0.517208	0.417506	0.099702
	1.36667	188.57	137.72	161.83	21.238	99.502	97.48	39.22	0.516613	0.41658	0.100033
	1.36667	188.51	137.72	161.83	21.179	99.502	97.48	39.22	0.514881	0.415341	0.09954
	1.36667	188.51	137.77	161.77	21.179	99.4	97.378	39.02	0.513908	0.414309	0.099599
	1.38333	188.51	137.72	161.77	21.179	99.4	97.378	39.02	0.512552	0.413609	0.098943
	1.38333	188.51	137.72	161.77	21.179	99.706	97.073	39.83	0.509792	0.410523	0.099269
	1.38333	188.51	137.72	161.77	21.179	99.604	97.785	39.63	0.509025	0.40951	0.099515
	1.38333	188.51	137.72	161.77	21.179	99.604	97.785	39.63	0.507755	0.408685	0.09907
	1.38333	188.57	137.72	161.77	21.12	99.4	97.48	40.45	0.504779	0.406147	0.098632
	1.38333	188.57	137.72	161.77	21.12	99.4	97.48	40.45	0.502315	0.404698	0.097617
	1.38333	188.57	137.72	161.77	21.12	98.994	96.971	40.24	0.500564	0.402994	0.09757
	1.38333	188.63	137.72	161.71	21.12	98.994	96.971	40.24	0.496484	0.398359	0.098125
	1.38333	188.63	137.66	161.71	21.12	99.807	97.174	40.24	0.494135	0.396269	0.097866
	1.38333	188.69	137.72	161.77	21.12	99.807	97.174	40.24	0.490711	0.393537	0.097174
	1.38333	188.69	137.72	161.83	21.179	99.4	97.276	39.43	0.489411	0.392071	0.09734
	1.38333	188.75	137.72	161.83	21.179	99.4	97.276	39.43	0.487253	0.390493	0.09676
	1.38333	188.81	137.77	161.83	21.12	99.909	97.48	39.83	0.484082	0.388183	0.095899
	1.38333	188.93	137.77	161.83	21.12	99.4	97.48	38	0.482867	0.386915	0.095952
	1.38333	188.93	137.83	161.83	21.179	99.4	97.48	38	0.481244	0.384617	0.096627
	1.38333	188.99	137.77	161.83	21.179	99.807	98.497	40.24	0.475952	0.380275	0.095677
	1.38333	189.05	137.77	161.83	21.12	99.807	98.497	40.24	0.473571	0.37857	0.095001
	1.38333	189.11	137.83	161.83	21.12	99.909	97.48	40.04	0.471683	0.376808	0.094875
	1.38333	189.17	137.83	161.89	21.12	99.909	97.48	40.04	0.467717	0.372652	0.095065
	1.38333	189.23	137.89	161.94	21.12	99.807	97.378	39.83	0.466011	0.371194	0.094817
	1.4	189.29	137.89	161.89	21.179	99.807	97.378	39.83	0.464675	0.369543	0.095132
	1.4	189.35	137.89	161.89	21.179	99.299	97.886	40.24	0.46427	0.369168	0.095102
	1.4	189.41	137.95	161.94	21.12	99.299	97.886	40.24	0.46471	0.369242	0.095468
	1.4	189.47	137.89	161.94	21.12	99.706	97.378	39.43	0.466057	0.370529	0.095528
	1.4	189.59	137.95	161.94	21.12	100.112	97.073	40.45	0.467889	0.371918	0.095971
	1.4	189.65	137.95	162	21.12	100.112	97.073	40.45	0.469581	0.373049	0.096532
	1.4	189.65	137.95	162	21.12	100.214	97.48	40.85	0.472719	0.37502	0.097699
	1.4	189.7	138.01	162	21.12	100.214	97.48	40.85	0.474403	0.375777	0.098626
	1.4	189.82	138.07	162.06	21.179	100.112	97.073	40.65	0.474649	0.376521	0.098128
	1.4	189.94	138.12	162.12	21.062	100.112	97.073	40.65	0.475284	0.377848	0.097436
	1.4	190	138.07	162.12	21.12	99.807	97.886	42.07	0.475684	0.378277	0.097407
	1.4	190.06	138.12	162.12	21.12	99.807	97.886	42.07	0.478235	0.380364	0.097871
	1.4	190.12	138.12	162.12	21.12	100.519	97.581	41.87	0.479321	0.381348	0.097973
	1.4	190.18	138.18	162.12	21.12	100.519	97.581	41.87	0.480921	0.382483	0.098438
	1.4	190.24	138.18	162.12	21.062	100.214	98.192	41.67	0.483272	0.384455	0.098817
	1.4	190.3	138.24	162.18	21.12	99.807	97.785	40.04	0.484305	0.385842	0.098463
	1.4	190.36	138.24	162.18	21.062	99.807	97.785	40.04	0.48587	0.386771	0.099099
	1.4	190.42	138.24	162.18	21.12	100.011	97.785	41.06	0.488281	0.389195	0.099086
	1.4	190.48	138.24	162.24	21.12	100.011	97.785	41.06	0.489772	0.390446	0.099326
	1.4	190.48	138.3	162.24	21.12	100.316	97.581	41.46	0.491603	0.391846	0.099757
	1.41667	190.54	138.24	162.3	21.12	100.316	97.581	41.46	0.494529	0.394609	0.09992
	1.41667	190.54	138.3	162.3	21.12	100.418	97.276	41.87	0.496019	0.395992	0.100027
	1.41667	190.54	138.3	162.3	21.12	100.418	97.276	41.87	0.499343	0.398557	0.100786
	1.41667	190.54	138.36	162.3	21.179	99.807	97.785	40.85	0.500901	0.399922	0.100979
	1.41667	190.48	138.3	162.3	21.179	99.807	97.785	40.85	0.503015	0.401966	0.101049
	1.41667	190.42	138.3	162.3	21.12	100.316	97.886	41.06	0.506644	0.405803	0.100841
	1.41667	190.42	138.3	162.3	21.12	100.316	97.683	40.85	0.509032	0.407228	0.101804
	1.41667	190.3	138.3	162.3	21.12	100.316	97.683	40.85	0.510457	0.409091	0.101366
	1.41667	190.18	138.24	162.3	21.12	99.4	97.683	41.26	0.512207	0.411128	0.101079
	1.41667	190.12	138.18	162.24	21.12	99.4	97.683	41.26	0.512801	0.411645	0.101156
	1.41667	190	138.18	162.24	21.12	100.112	98.192	40.85	0.512952	0.411891	0.101061
	1.41667	189.88	138.12	162.18	21.12	100.112	98.192	40.85	0.513057	0.412651	0.100406
	1.41667	189.7	138.12	162.18	21.12	100.112	97.48	39.63	0.513743	0.41322	0.100523
	1.41667	189.7	138.07	162.18	21.179	100.112	97.48	39.63	0.515378	0.415554	0.099824
	1.41667	189.53	138.07	162.12	21.12	100.112	97.785	40.65	0.517092	0.416676	0.100416
	1.41667	189.41	138.01	162.06	21.179	100.112	97.785	40.65	0.517618	0.417918	0.0997
	1.41667	189.17	137.95	162.06	21.179	100.011	97.988	40.04	0.519017	0.419648	0.099369
	1.41667	189.05	137.95	162	21.12	100.011	98.09	41.06	0.519767	0.420642	0.099125
	1.41667	188.87	137.83	162	21.12	100.011	98.09	41.06	0.520642	0.421455	0.099187
	1.41667	188.81	137.83	161.94	21.179	100.011	97.683	40.45	0.521249	0.421171	0.100078
	1.43333	188.69	137.77	161.89	21.179	100.011	97.683	40.45	0.520078	0.420777	0.099301
	1.43333	188.57	137.77	161.89	21.179	99.807	98.192	40.45	0.519182	0.42043	0.098752
	1.43333	188.45	137.77	161.83	21.179	99.807	98.192	40.45	0.516851	0.418492	0.098359
	1.43333	188.33	137.77	161.83	21.179	99.807	98.192	39.63	0.516122	0.417226	0.098896
	1.43333	188.27	137.77	161.77	21.238	99.807	98.192	39.63	0.513506	0.414942	0.098564
	1.43333	188.27	137.72	161.71	21.238	100.723	97.785	40.65	0.511943	0.413762	0.098181
	1.43333	188.21	137.66	161.71	21.238	100.723	97.785	40.65	0.509794	0.412179	0.097615
	1.43333	188.15	137.66	161.65	21.297	100.621	96.259	41.06	0.504719	0.407193	0.097526
	1.43333	188.09	137.66	161.65	21.297	99.909	97.886	39.83	0.502128	0.405184	0.096944
	1.43333	188.03	137.66	161.65	21.355	99.909	97.886	39.83	0.499307	0.402727	0.09658
	1.43333	188.03	137.66	161.65	21.414	100.316	98.192	40.45	0.495635	0.398867	0.096768
	1.43333	188.03	137.6	161.65	21.414	100.316	98.192	40.45	0.494016	0.397391	0.096625
	1.43333	188.09	137.66	161.59	21.473	100.316	97.886	40.45	0.493304	0.396405	0.096899
	1.43333	188.09	137.66	161.59	21.473	100.316	97.886	40.45	0.492427	0.395733	0.096694
	1.43333	188.03	137.6	161.65	21.532	99.909	97.886	40.45	0.492429	0.396147	0.096282
	1.43333	188.09	137.72	161.59	21.473	99.909	97.886	40.45	0.493687	0.396542	0.097145
	1.43333	188.09	137.66	161.59	21.473	100.723	98.192	40.85	0.494231	0.397136	0.097095
	1.43333	188.15	137.72	161.65	21.532	100.723	98.192	40.85	0.494998	0.39761	0.097388
	1.43333	188.15	137.66	161.65	21.532	100.214	98.598	39.83	0.495977	0.39824	0.097737
	1.43333	188.15	137.66	161.65	21.532	101.028	98.192	39.22	0.496123	0.398311	0.097812
	1.45	188.21	137.72	161.65	21.532	101.028	98.192	39.22	0.496418	0.398131	0.098287
	1.45	188.27	137.72	161.71	21.532	100.723	97.886	40.45	0.497033	0.398736	0.098297
	1.45	188.27	137.72	161.71	21.591	100.723	97.886	40.45	0.497367	0.398856	0.098511
	1.45	188.33	137.72	161.65	21.591	100.621	98.09	39.83	0.497149	0.399455	0.097694
	1.45	188.39	137.72	161.71	21.591	100.621	98.09	39.83	0.497325	0.399004	0.098321
	1.45	188.51	137.77	161.71	21.591	100.214	98.09	40.45	0.496678	0.39863	0.098048
	1.45	188.51	137.83	161.77	21.591	100.214	98.09	40.45	0.49512	0.397207	0.097913
	1.45	188.57	137.77	161.77	21.591	100.519	97.785	40.65	0.494196	0.396642	0.097554
	1.45	188.63	137.83	161.77	21.649	100.519	97.785	40.65	0.494118	0.396081	0.098037
	1.45	188.63	137.89	161.77	21.649	99.604	98.293	40.85	0.493076	0.395668	0.097408
	1.45	188.75	137.89	161.77	21.649	100.519	98.192	41.06	0.492594	0.394759	0.097835
	1.45	188.81	137.89	161.83	21.649	100.519	98.192	41.06	0.4919	0.394307	0.097593
	1.45	188.93	137.95	161.89	21.649	100.723	98.293	41.46	0.490625	0.393201	0.097424
	1.45	188.99	137.95	161.83	21.649	100.723	98.293	41.46	0.490375	0.392614	0.097761
	1.45	189.05	138.01	161.94	21.649	100.316	98.293	39.43	0.490077	0.392252	0.097825
	1.45	189.17	138.01	161.89	21.708	100.316	98.293	39.43	0.48857	0.391183	0.097387
	1.45	189.17	138.07	161.94	21.649	100.112	97.886	40.85	0.487374	0.390077	0.097297
	1.45	189.23	138.07	161.94	21.708	100.112	97.886	40.85	0.484183	0.387256	0.096927
	1.45	189.35	138.07	161.94	21.649	100.011	97.886	40.24	0.482322	0.38591	0.096412
	1.45	189.35	138.12	162	21.649	100.011	97.886	40.24	0.480509	0.385134	0.095375
	1.46667	189.47	138.12	162	21.708	100.519	97.886	39.83	0.478715	0.38326	0.095455
	1.46667	189.53	138.18	162.06	21.708	100.011	98.293	42.07	0.477655	0.382451	0.095204
	1.46667	189.59	138.24	162.06	21.649	100.011	98.293	42.07	0.477285	0.381874	0.095411
	1.46667	189.7	138.3	162.12	21.708	100.112	98.09	41.46	0.477461	0.382047	0.095414
	1.46667	189.76	138.3	162.18	21.708	100.112	98.09	41.46	0.478808	0.382948	0.09586
	1.46667	189.88	138.36	162.24	21.767	100.926	98.192	41.46	0.4804	0.38359	0.09681
	1.46667	189.88	138.36	162.24	21.708	100.926	98.192	41.46	0.48322	0.385526	0.097694
	1.46667	190	138.48	162.24	21.708	100.519	97.988	40.45	0.484098	0.38705	0.097048
	1.46667	190.06	138.48	162.24	21.708	100.519	97.988	40.45	0.484978	0.387547	0.097431
	1.46667	190.18	138.48	162.3	21.767	100.112	98.192	40.24	0.485598	0.38792	0.097678
	1.46667	190.18	138.53	162.42	21.767	100.112	98.192	40.24	0.486247	0.388095	0.098152
	1.46667	190.36	138.59	162.42	21.767	100.214	98.192	40.85	0.486888	0.388772	0.098116
	1.46667	190.36	138.59	162.42	21.767	100.418	98.293	41.06	0.487755	0.389515	0.09824
	1.46667	190.48	138.59	162.48	21.767	100.418	98.293	41.06	0.488678	0.390092	0.098586
	1.46667	190.48	138.59	162.42	21.767	100.112	97.785	41.26	0.489589	0.391245	0.098344
	1.46667	190.54	138.65	162.48	21.767	100.112	97.785	41.26	0.490017	0.391675	0.098342
	1.46667	190.54	138.71	162.6	21.767	99.909	97.988	40.85	0.490313	0.39211	0.098203
	1.46667	190.6	138.77	162.54	21.826	99.909	97.988	40.85	0.490901	0.392557	0.098344
	1.46667	190.6	138.71	162.54	21.826	100.723	97.988	40.24	0.491196	0.392568	0.098628
	1.46667	190.6	138.77	162.54	21.767	100.723	97.988	40.24	0.491329	0.392355	0.098974
	1.48333	190.6	138.77	162.6	21.767	100.418	97.073	40.45	0.491236	0.392574	0.098662
	1.48333	190.54	138.77	162.6	21.767	100.418	97.073	40.45	0.491288	0.392643	0.098645
	1.48333	190.54	138.71	162.54	21.767	100.112	98.192	40.65	0.490535	0.39233	0.098205
	1.48333	190.42	138.71	162.54	21.826	100.214	97.988	40.04	0.49037	0.391952	0.098418
	1.48333	190.36	138.71	162.54	21.767	100.214	97.988	40.04	0.490409	0.39164	0.098769
	1.48333	190.24	138.71	162.54	21.767	100.418	97.886	40.45	0.490161	0.391662	0.098499
	1.48333	190.18	138.65	162.54	21.826	100.418	97.886	40.45	0.489409	0.391408	0.098001
	1.48333	190.06	138.65	162.54	21.826	100.214	98.192	40.45	0.488602	0.390248	0.098354
	1.48333	189.94	138.59	162.48	21.826	100.214	98.192	40.45	0.485755	0.38825	0.097505
	1.48333	189.82	138.53	162.54	21.767	100.316	97.785	40.65	0.484098	0.386855	0.097243
	1.48333	189.7	138.48	162.48	21.826	100.316	97.785	40.65	0.482255	0.384681	0.097574
	1.48333	189.59	138.53	162.42	21.826	100.112	97.683	39.63	0.481903	0.384195	0.097708
	1.48333	189.47	138.42	162.36	21.826	100.112	97.683	39.63	0.482116	0.384299	0.097817
	1.48333	189.29	138.48	162.36	21.826	99.807	98.802	41.67	0.48349	0.384831	0.098659
	1.48333	189.17	138.36	162.36	21.826	100.316	98.192	40.85	0.485243	0.385803	0.09944
	1.48333	189.05	138.36	162.3	21.826	100.316	98.192	40.85	0.48723	0.387567	0.099663
	1.48333	188.81	138.3	162.24	21.826	100.011	98.293	41.06	0.491887	0.391468	0.100419
	1.48333	188.75	138.3	162.24	21.826	100.011	98.293	41.06	0.493356	0.392775	0.100581
	1.48333	188.63	138.3	162.18	21.884	100.214	97.581	41.67	0.495095	0.394833	0.100262
	1.48333	188.57	138.24	162.24	21.826	100.214	97.581	41.67	0.498377	0.398536	0.099841
	1.5	188.45	138.24	162.18	21.826	100.112	96.971	41.46	0.499909	0.400026	0.099883
	1.5	188.39	138.18	162.18	21.826	100.112	96.971	41.46	0.501833	0.402131	0.099702
	1.5	188.33	138.12	162.12	21.884	99.909	97.988	41.87	0.502463	0.402821	0.099642
	1.5	188.21	138.12	162.12	21.826	99.909	97.988	41.87	0.502578	0.40304	0.099538
	1.5	188.21	138.12	162.12	21.826	99.706	97.378	41.06	0.502998	0.403154	0.099844
	1.5	188.15	138.07	162.06	21.826	100.214	97.988	40.65	0.503008	0.403298	0.09971
	1.5	188.21	138.07	162.12	21.826	100.214	97.988	40.65	0.503291	0.403239	0.100052
	1.5	188.15	138.07	162.06	21.826	98.994	98.192	41.06	0.502283	0.402543	0.09974
	1.5	188.15	138.07	162.06	21.767	98.994	98.192	41.06	0.501206	0.402137	0.099069
	1.5	188.09	138.01	162	21.826	100.112	97.988	41.26	0.500386	0.401463	0.098923
	1.5	188.03	138.01	162	21.826	100.112	97.988	41.26	0.498268	0.399628	0.09864
	1.5	188.09	138.01	162	21.826	99.909	97.886	40.85	0.496283	0.397857	0.098426
	1.5	188.09	138.07	162.06	21.826	99.909	97.886	40.85	0.493565	0.395608	0.097957
	1.5	188.15	137.95	162	21.826	100.112	97.174	41.26	0.493073	0.395052	0.098021
	1.5	188.15	138.07	162.06	21.826	100.112	97.174	41.26	0.491621	0.393765	0.097856
	1.5	188.21	138.01	162	21.826	100.316	97.886	40.24	0.489848	0.392043	0.097805
	1.5	188.21	138.01	162.06	21.767	100.214	97.886	42.89	0.489183	0.391867	0.097316
	1.5	188.15	138.07	162	21.767	100.214	97.886	42.89	0.488131	0.391193	0.096938
	1.5	188.27	138.07	162.06	21.767	99.807	97.886	41.06	0.485387	0.388486	0.096901
	1.5	188.27	138.01	162	21.767	99.807	97.886	41.06	0.484192	0.387127	0.097065
	1.51667	188.33	138.01	162	21.767	100.316	97.683	41.06	0.48285	0.386061	0.096789
	1.51667	188.39	138.01	162	21.767	100.316	97.683	41.06	0.481505	0.385113	0.096392
	1.51667	188.45	138.07	162.06	21.767	100.621	97.581	40.85	0.481754	0.385077	0.096677
	1.51667	188.51	138.01	162.06	21.826	100.621	97.581	40.85	0.482995	0.386382	0.096613
	1.51667	188.51	138.01	162.12	21.767	100.011	98.192	42.28	0.484037	0.386962	0.097075
	1.51667	188.57	138.07	162.06	21.767	100.011	98.192	42.28	0.484871	0.387295	0.097576
	1.51667	188.57	138.07	162.06	21.767	100.316	98.192	40.04	0.486776	0.388844	0.097932
	1.51667	188.57	138.12	162.06	21.767	100.316	98.192	41.87	0.487538	0.389389	0.098149
	1.51667	188.69	138.12	162.18	21.767	100.316	98.192	41.87	0.487833	0.38954	0.098293
	1.51667	188.75	138.18	162.18	21.767	100.519	98.192	41.06	0.488158	0.390736	0.097422
	1.51667	188.81	138.18	162.24	21.767	100.519	98.192	41.06	0.487888	0.390678	0.09721
	1.51667	188.87	138.24	162.18	21.767	100.418	97.683	41.46	0.487653	0.390082	0.097571
	1.51667	188.93	138.18	162.18	21.767	100.418	97.683	41.46	0.486197	0.389042	0.097155
	1.51667	188.93	138.12	162.18	21.767	100.112	97.988	41.06	0.48599	0.388401	0.097589
	1.51667	189.05	138.18	162.24	21.767	100.112	97.988	41.06	0.484977	0.387234	0.097743
	1.51667	189.11	138.12	162.24	21.767	100.519	97.785	41.67	0.484744	0.387093	0.097651
	1.51667	189.11	138.18	162.18	21.767	100.519	97.785	41.67	0.483871	0.386608	0.097263
	1.51667	189.23	138.18	162.24	21.708	99.604	97.276	41.06	0.482556	0.385208	0.097348
	1.51667	189.23	138.18	162.24	21.767	100.316	97.988	41.26	0.48126	0.384027	0.097233
	1.51667	189.35	138.18	162.24	21.708	100.316	97.988	41.26	0.480016	0.383246	0.09677
	1.53333	189.35	138.18	162.24	21.708	100.621	98.192	41.06	0.478415	0.381854	0.096561
	1.53333	189.41	138.24	162.3	21.708	100.621	98.192	41.06	0.477866	0.381399	0.096467
	1.53333	189.47	138.18	162.3	21.708	100.621	97.886	40.85	0.477329	0.381029	0.0963
	1.53333	189.59	138.24	162.3	21.708	100.621	97.886	40.85	0.477065	0.380491	0.096574
	1.53333	189.59	138.3	162.36	21.767	99.604	98.09	40.85	0.476703	0.380503	0.0962
	1.53333	189.65	138.36	162.36	21.708	99.604	98.09	40.85	0.47688	0.380527	0.096353
	1.53333	189.7	138.36	162.42	21.767	99.604	97.785	40.85	0.477856	0.380439	0.097417
	1.53333	189.76	138.3	162.42	21.708	99.604	97.785	40.85	0.478426	0.380811	0.097615
	1.53333	189.82	138.3	162.42	21.708	100.011	97.988	41.46	0.479283	0.381653	0.09763
	1.53333	189.88	138.36	162.42	21.708	99.706	97.48	41.26	0.479336	0.38224	0.097096
	1.53333	190	138.36	162.42	21.708	99.706	97.48	41.26	0.47985	0.382278	0.097572
	1.53333	190	138.36	162.42	21.708	100.112	97.785	41.06	0.480397	0.383361	0.097036
	1.53333	190	138.36	162.48	21.708	100.112	97.785	41.06	0.481247	0.384442	0.096805
	1.53333	190.12	138.36	162.42	21.708	99.807	97.683	41.26	0.48346	0.385749	0.097711
	1.53333	190.12	138.36	162.48	21.649	99.807	97.683	41.26	0.490295	0.391237	0.099058
	1.53333	190.18	138.42	162.54	21.708	100.112	97.988	40.45	0.4946	0.395155	0.099445
	1.53333	190.24	138.36	162.54	21.708	100.112	97.988	40.45	0.502725	0.402552	0.100173
	1.53333	190.36	138.42	162.54	21.708	99.909	97.683	41.26	0.507073	0.406179	0.100894
	1.53333	190.36	138.42	162.48	21.708	99.909	97.683	41.26	0.51036	0.409443	0.100917
	1.53333	190.36	138.42	162.6	21.649	99.909	97.48	40.65	0.514865	0.414146	0.100719
	1.55	190.36	138.42	162.6	21.708	99.909	97.48	40.65	0.516788	0.415871	0.100917
	1.55	190.36	138.42	162.54	21.708	99.909	97.378	40.85	0.517626	0.417222	0.100404
	1.55	190.42	138.42	162.54	21.649	100.214	97.276	40.85	0.517516	0.417677	0.099839
	1.55	190.3	138.36	162.54	21.649	100.214	97.276	40.85	0.517173	0.41738	0.099793
	1.55	190.3	138.36	162.54	21.649	100.214	97.886	40.24	0.515658	0.416578	0.09908
	1.55	190.18	138.36	162.54	21.649	100.214	97.886	40.24	0.511452	0.413458	0.097994
	1.55	190.12	138.3	162.48	21.649	99.706	97.785	41.06	0.508862	0.411501	0.097361
	1.55	190.06	138.3	162.48	21.649	99.706	97.785	41.06	0.503967	0.407515	0.096452
	1.55	190	138.3	162.48	21.649	99.807	98.09	40.24	0.501788	0.40574	0.096048
	1.55	189.88	138.24	162.42	21.649	99.807	98.09	40.24	0.499323	0.403707	0.095616
	1.55	189.82	138.18	162.36	21.649	99.909	97.988	42.07	0.494669	0.400055	0.094614
	1.55	189.65	138.12	162.3	21.649	99.909	97.988	42.07	0.492679	0.398322	0.094357
	1.55	189.53	138.01	162.36	21.649	100.214	98.192	40.24	0.490416	0.396367	0.094049
	1.55	189.41	138.01	162.3	21.591	99.502	97.48	39.83	0.485468	0.392335	0.093133
	1.55	189.29	137.95	162.24	21.649	99.502	97.48	39.83	0.483502	0.390288	0.093214
	1.55	189.23	137.95	162.24	21.649	99.807	97.683	39.63	0.481413	0.387759	0.093654
	1.55	189.05	137.95	162.18	21.591	99.807	97.683	39.63	0.478032	0.384072	0.09396
	1.55	188.99	137.89	162.12	21.591	99.706	97.378	40.65	0.476393	0.383046	0.093347
	1.55	188.81	137.89	162.12	21.591	99.706	97.378	40.65	0.474606	0.381372	0.093234
	1.55	188.81	137.83	162.06	21.591	100.011	98.598	40.04	0.47445	0.381007	0.093443
	1.56667	188.69	137.77	162.06	21.591	100.011	98.598	40.04	0.473868	0.380201	0.093667
	1.56667	188.63	137.77	162	21.591	99.4	97.581	41.46	0.472611	0.379357	0.093254
	1.56667	188.57	137.72	162	21.591	99.4	97.581	41.46	0.472679	0.378921	0.093758
	1.56667	188.57	137.66	162	21.591	99.502	97.785	40.85	0.472797	0.378349	0.094448
	1.56667	188.51	137.6	162	21.591	100.418	97.886	41.06	0.473896	0.3795	0.094396
	1.56667	188.45	137.66	162	21.591	100.418	97.886	41.06	0.475775	0.381144	0.094631
	1.56667	188.45	137.66	161.94	21.591	99.4	97.683	41.06	0.477709	0.382965	0.094744
	1.56667	188.39	137.66	161.94	21.532	99.4	97.683	41.06	0.480639	0.385608	0.095031
	1.56667	188.45	137.6	161.94	21.591	100.011	97.276	41.06	0.481884	0.386414	0.09547
	1.56667	188.45	137.66	161.94	21.532	100.011	97.276	41.06	0.482966	0.386796	0.09617
	1.56667	188.51	137.66	161.94	21.591	99.604	97.988	39.63	0.482923	0.386695	0.096228
	1.56667	188.45	137.66	161.94	21.591	99.604	97.988	39.63	0.482744	0.386857	0.095887
	1.56667	188.51	137.6	161.94	21.532	100.214	97.581	40.65	0.483144	0.387133	0.096011
	1.56667	188.51	137.66	161.94	21.532	100.214	97.581	40.65	0.482813	0.386951	0.095862
	1.56667	188.57	137.72	161.94	21.591	99.909	97.48	40.24	0.482083	0.386772	0.095311
	1.56667	188.57	137.72	162	21.591	99.604	96.971	41.06	0.480667	0.385364	0.095303
	1.56667	188.63	137.72	162	21.591	99.604	96.971	41.06	0.479521	0.384564	0.094957
	1.56667	188.69	137.66	161.94	21.591	99.807	97.378	39.63	0.478754	0.383505	0.095249
	1.56667	188.69	137.72	162	21.591	99.807	97.378	39.63	0.477557	0.382857	0.0947
	1.56667	188.75	137.72	162	21.532	99.604	97.683	40.85	0.477156	0.382436	0.09472
	1.58333	188.81	137.72	162	21.532	99.604	97.683	40.85	0.477678	0.382536	0.095142
	1.58333	188.87	137.77	162	21.591	100.011	97.581	41.26	0.478636	0.383059	0.095577
	1.58333	188.93	137.77	162.06	21.591	100.011	97.581	41.26	0.479148	0.383852	0.095296
	1.58333	188.99	137.77	162.06	21.591	100.011	97.886	41.06	0.480264	0.384517	0.095747
	1.58333	189.05	137.77	162.06	21.591	100.011	97.886	41.06	0.480016	0.384526	0.09549
	1.58333	189.11	137.83	162.12	21.591	99.604	97.683	40.85	0.47999	0.383782	0.096208
	1.58333	189.17	137.89	162.12	21.591	99.197	96.971	40.24	0.479948	0.384128	0.09582
	1.58333	189.29	137.89	162.12	21.591	99.197	96.971	40.24	0.480829	0.38432	0.096509
	1.58333	189.35	137.89	162.12	21.591	99.604	97.378	40.85	0.481045	0.384751	0.096294
	1.58333	189.41	137.89	162.12	21.591	99.604	97.378	40.85	0.480721	0.384536	0.096185
	1.58333	189.41	137.89	162.12	21.591	99.909	97.683	40.45	0.480017	0.384158	0.095859
	1.58333	189.53	137.89	162.18	21.532	99.909	97.683	40.45	0.478241	0.382785	0.095456
	1.58333	189.59	137.95	162.18	21.532	99.807	97.581	40.45	0.477133	0.3823	0.094833
	1.58333	189.65	137.89	162.12	21.532	99.807	97.581	40.45	0.476588	0.381676	0.094912
	1.58333	189.7	137.89	162.18	21.532	100.011	98.395	40.45	0.476775	0.381598	0.095177
	1.58333	189.76	137.95	162.18	21.532	100.011	98.395	40.45	0.477981	0.382671	0.09531
	1.58333	189.76	137.89	162.18	21.532	100.519	97.581	41.87	0.47957	0.383743	0.095827
	1.58333	189.88	137.95	162.24	21.473	100.112	97.581	40.24	0.484107	0.387462	0.096645
	1.58333	189.94	137.95	162.24	21.532	100.112	97.581	40.24	0.48615	0.389185	0.096965
	1.58333	190	137.95	162.24	21.473	99.807	97.378	39.43	0.487988	0.391297	0.096691
	1.6	190.06	138.01	162.18	21.473	99.807	97.378	39.43	0.490723	0.393598	0.097125
	1.6	190.18	138.07	162.3	21.473	99.909	97.886	41.06	0.491765	0.394489	0.097276
	1.6	190.24	138.07	162.3	21.532	99.909	97.886	41.06	0.493828	0.395647	0.098181
	1.6	190.3	138.12	162.36	21.473	99.502	97.581	40.65	0.493592	0.396012	0.09758
	1.6	190.36	138.07	162.3	21.473	99.502	97.581	40.65	0.493332	0.396335	0.096997
	1.6	190.42	138.12	162.36	21.473	99.502	97.581	40.24	0.492537	0.396359	0.096178
	1.6	190.48	138.12	162.36	21.473	99.502	97.581	40.24	0.492952	0.396249	0.096703
	1.6	190.48	138.18	162.42	21.473	99.604	97.581	40.65	0.492734	0.396421	0.096313
	1.6	190.54	138.12	162.36	21.414	99.706	97.581	40.65	0.492181	0.39648	0.095701
	1.6	190.6	138.12	162.42	21.473	99.706	97.581	40.65	0.491671	0.395848	0.095823
	1.6	190.54	138.12	162.42	21.414	99.909	97.581	40.65	0.491152	0.395118	0.096034
	1.6	190.54	138.07	162.36	21.473	99.909	97.581	40.65	0.489127	0.39344	0.095687
	1.6	190.48	138.07	162.42	21.414	100.112	97.988	40.45	0.487698	0.392116	0.095582
	1.6	190.42	138.07	162.42	21.414	100.112	97.988	40.45	0.484236	0.390199	0.094037
	1.6	190.42	138.07	162.36	21.414	99.909	97.683	40.85	0.483169	0.38885	0.094319
	1.6	190.36	138.07	162.36	21.473	99.909	97.683	40.85	0.482292	0.387921	0.094371
	1.6	190.24	138.07	162.36	21.414	99.197	96.971	40.24	0.479443	0.384669	0.094774
	1.6	190.18	138.01	162.3	21.473	99.197	96.971	40.24	0.478259	0.383353	0.094906
	1.6	190.06	138.01	162.24	21.414	99.197	97.48	41.26	0.476653	0.382017	0.094636
	1.6	190	137.95	162.3	21.473	99.706	97.276	39.83	0.474406	0.379941	0.094465
	1.61667	189.82	137.95	162.24	21.414	99.706	97.276	39.83	0.473213	0.378801	0.094412
	1.61667	189.7	137.95	162.24	21.473	100.316	97.683	40.85	0.472657	0.377504	0.095153
	1.61667	189.59	137.89	162.18	21.473	100.316	97.683	40.85	0.471818	0.377686	0.094132
	1.61667	189.53	137.77	162.12	21.414	99.807	97.785	40.45	0.472314	0.378217	0.094097
	1.61667	189.35	137.83	162.12	21.473	99.807	97.785	40.45	0.474431	0.380003	0.094428
	1.61667	189.17	137.72	162.06	21.473	99.095	98.903	40.65	0.475882	0.381418	0.094464
	1.61667	189.05	137.72	162.06	21.414	99.095	98.903	40.65	0.477826	0.383564	0.094262
	1.61667	188.87	137.72	162	21.414	99.4	97.378	40.65	0.48323	0.387045	0.096185
	1.61667	188.75	137.66	161.94	21.473	99.4	97.378	40.65	0.486227	0.389345	0.096882
	1.61667	188.69	137.66	161.94	21.473	100.112	97.785	39.83	0.489171	0.391775	0.097396
	1.61667	188.57	137.66	161.94	21.473	99.4	98.497	40.24	0.492626	0.394865	0.097761
	1.61667	188.51	137.6	161.89	21.414	99.4	98.497	40.24	0.493771	0.396597	0.097174
	1.61667	188.39	137.6	161.89	21.473	99.4	97.683	39.22	0.494854	0.397418	0.097436
	1.61667	188.39	137.6	161.89	21.473	99.4	97.683	39.22	0.495927	0.398687	0.09724
	1.61667	188.27	137.48	161.89	21.473	100.316	97.378	40.45	0.495995	0.39912	0.096875
	1.61667	188.21	137.48	161.77	21.414	100.316	97.378	40.45	0.496153	0.399408	0.096745
	1.61667	188.15	137.48	161.83	21.414	99.807	98.09	40.24	0.495856	0.399232	0.096624
	1.61667	188.15	137.42	161.77	21.414	99.807	98.09	40.24	0.495266	0.399124	0.096142
	1.61667	188.15	137.42	161.71	21.355	99.604	97.683	40.65	0.494064	0.397847	0.096217
	1.61667	188.09	137.36	161.71	21.355	99.604	97.683	40.65	0.492912	0.396811	0.096101
	1.63333	188.15	137.36	161.71	21.355	99.502	97.683	41.46	0.491344	0.395402	0.095942
	1.63333	188.15	137.36	161.71	21.355	99.706	97.378	40.65	0.487892	0.392834	0.095058
	1.63333	188.15	137.36	161.65	21.297	99.706	97.378	40.65	0.487493	0.392447	0.095046
	1.63333	188.09	137.36	161.71	21.355	99.807	97.48	40.45	0.486898	0.391614	0.095284
	1.63333	188.21	137.36	161.71	21.355	99.807	97.48	40.45	0.485795	0.390508	0.095287
	1.63333	188.21	137.42	161.71	21.355	100.011	97.276	40.65	0.484708	0.389641	0.095067
	1.63333	188.21	137.42	161.71	21.414	100.011	97.276	40.65	0.482358	0.386675	0.095683
	1.63333	188.27	137.42	161.71	21.355	100.112	97.378	40.45	0.480764	0.385148	0.095616
	1.63333	188.33	137.42	161.77	21.414	100.112	97.378	40.45	0.479612	0.383927	0.095685
	1.63333	188.33	137.42	161.71	21.355	100.214	98.293	41.26	0.476799	0.382377	0.094422
	1.63333	188.39	137.36	161.71	21.355	100.214	98.293	41.26	0.475709	0.38113	0.094579
	1.63333	188.45	137.42	161.77	21.297	99.604	98.293	40.24	0.474137	0.379607	0.09453
	1.63333	188.51	137.42	161.71	21.355	99.807	97.581	40.24	0.472041	0.377767	0.094274
	1.63333	188.57	137.42	161.71	21.297	99.807	97.581	40.24	0.471768	0.377468	0.0943
	1.63333	188.63	137.42	161.77	21.355	99.807	97.581	39.63	0.472043	0.377475	0.094568
	1.63333	188.69	137.48	161.77	21.297	99.807	97.581	39.63	0.47381	0.378682	0.095128
	1.63333	188.75	137.42	161.83	21.297	101.028	97.785	41.06	0.475571	0.380256	0.095315
	1.63333	188.81	137.42	161.77	21.297	101.028	97.785	41.06	0.480753	0.384827	0.095926
	1.63333	188.81	137.48	161.77	21.297	100.214	97.988	40.04	0.48335	0.387184	0.096166
	1.63333	188.87	137.54	161.77	21.297	100.214	97.988	40.04	0.485185	0.389141	0.096044
	1.65	188.93	137.6	161.83	21.355	100.011	97.988	41.67	0.489593	0.392857	0.096736
	1.65	189.05	137.54	161.83	21.297	100.011	97.988	41.67	0.491411	0.394581	0.09683
	1.65	189.11	137.6	161.89	21.297	100.011	97.886	40.85	0.494323	0.397078	0.097245
	1.65	189.17	137.66	161.89	21.297	100.112	97.886	41.26	0.499756	0.401665	0.098091
	1.65	189.23	137.66	161.89	21.238	100.112	97.886	41.26	0.502388	0.404115	0.098273
	1.65	189.29	137.66	162	21.297	99.4	97.988	41.46	0.504937	0.406325	0.098612
	1.65	189.35	137.66	161.94	21.297	99.4	97.988	41.46	0.507236	0.409258	0.097978
	1.65	189.47	137.72	162	21.297	100.723	97.174	41.46	0.508346	0.410122	0.098224
	1.65	189.53	137.72	162.06	21.297	100.723	97.174	41.46	0.509676	0.411704	0.097972
	1.65	189.59	137.72	162	21.297	100.214	97.785	41.26	0.510928	0.41258	0.098348
	1.65	189.7	137.72	162.06	21.297	100.214	97.785	41.26	0.511174	0.413813	0.097361
	1.65	189.76	137.77	162.06	21.238	100.519	98.497	40.24	0.51268	0.415669	0.097011
	1.65	189.82	137.83	162.06	21.297	100.519	98.497	40.24	0.513741	0.41629	0.097451
	1.65	189.88	137.83	162.12	21.297	100.418	98.09	41.06	0.51411	0.417104	0.097006
	1.65	189.94	137.89	162.18	21.297	100.112	97.683	41.06	0.51539	0.417554	0.097836
	1.65	190	137.89	162.18	21.297	100.112	97.683	41.06	0.515835	0.417649	0.098186
	1.65	190.12	137.95	162.24	21.297	100.214	97.988	39.43	0.516146	0.418367	0.097779
	1.65	190.18	138.01	162.18	21.297	100.214	97.988	39.43	0.516428	0.418689	0.097739
	1.65	190.24	138.01	162.24	21.297	99.807	97.683	40.45	0.516389	0.419271	0.097118
	1.65	190.3	138.01	162.24	21.238	99.807	97.683	40.45	0.518297	0.421139	0.097158
	1.66667	190.36	138.01	162.24	21.297	100.621	97.785	40.04	0.519234	0.421871	0.097363
	1.66667	190.42	138.07	162.3	21.297	100.621	97.785	40.04	0.519772	0.422708	0.097064
	1.66667	190.48	138.07	162.3	21.238	100.011	98.497	38.61	0.519589	0.422745	0.096844
	1.66667	190.54	138.07	162.3	21.238	100.011	98.497	38.61	0.518861	0.422116	0.096745
	1.66667	190.54	138.12	162.3	21.238	99.4	97.886	40.24	0.518	0.421319	0.096681
	1.66667	190.6	138.12	162.3	21.297	100.418	97.48	40.45	0.517263	0.420807	0.096456
	1.66667	190.6	138.18	162.36	21.238	100.418	97.48	40.45	0.517661	0.421015	0.096646
	1.66667	190.6	138.12	162.42	21.238	100.316	99.005	41.46	0.517738	0.421243	0.096495
[truncated: 8,151 more rows]

## Sheet: Fig. 4 (b)
Fig. 4 (b)
		Time [h]	Water flux [kg/(m2 h)]	Water permeance [mol/(m2 s Pa)]
		1.28333	1.72	2.35186e-06
		3.79167	1.8	2.50112e-06
		6.74167	1.28	1.82352e-06
		12.8417	1.53	3.29082e-06
		16.1917	1.16	7.78997e-06

## Sheet: SFig. 10
Supplementary Figure 10
	Membrane type	Water vapor permeance [mol/(m2 s Pa)]	H2O/N2 [-]	Reference
	Al-BTESE	2.71069e-06	355.103	RSC Adv. 12, 5834-5846 (2022)
	Al-BTESE	4.68512e-06	671.885	RSC Adv. 12, 5834-5846 (2022)
	Al-BTESE	1.79398e-06	640.737	RSC Adv. 12, 5834-5846 (2022)
	Al-BTESE	2.56514e-06	743.543	RSC Adv. 12, 5834-5846 (2022)
	Al-BTESE	9.0421e-07	118.965	RSC Adv. 12, 5834-5846 (2022)
	Al-BTESE	1.62817e-06	139.607	RSC Adv. 12, 5834-5846 (2022)
	Al-BTESE	3.30251e-06	92.2489	RSC Adv. 12, 5834-5846 (2022)
	Al-BTESE	2.18977e-06	404.811	RSC Adv. 12, 5834-5846 (2022)
	Al-BTESE	1.75001e-06	149.915	RSC Adv. 12, 5834-5846 (2022)
	Al-BTESE	2.95129e-06	54.2916	RSC Adv. 12, 5834-5846 (2022)
	Al-BTESE	1.83573e-06	244.202	RSC Adv. 12, 5834-5846 (2022)
	Al-BTESE	1.48155e-06	117.691	RSC Adv. 12, 5834-5846 (2022)
	BTESE	3.14e-06	269.161	Sep. Purif. Technol. 275, 119191 (2021)
	BTESE	3.19e-06	362.431	Sep. Purif. Technol. 275, 119191 (2021)
	BTESE	3.38e-06	300.92	Sep. Purif. Technol. 275, 119191 (2021)
	BTESE	3.8e-06	296.625	Sep. Purif. Technol. 275, 119191 (2021)
	BTESE	4.32e-06	321.175	Sep. Purif. Technol. 275, 119191 (2021)
	BTESE	3.48e-06	616.515	Sep. Purif. Technol. 275, 119191 (2021)
	BTESE	2.83e-06	492.002	Sep. Purif. Technol. 275, 119191 (2021)
	BTESE	3.49e-06	547.955	Sep. Purif. Technol. 275, 119191 (2021)
	BTESE	5.34e-06	710.217	Sep. Purif. Technol. 275, 119191 (2021)
	BTESE	4.07e-06	53.9334	J. Membr. Sci. 620, 118895 (2021)
	BTESE	4.53e-06	71.4731	J. Membr. Sci. 620, 118895 (2021)
	BTESE	4.71e-06	73.4805	J. Membr. Sci. 620, 118895 (2021)
	BTESE	5.5e-06	85.9522	J. Membr. Sci. 620, 118895 (2021)
	BTESE	7.59e-06	104.131	J. Membr. Sci. 620, 118895 (2021)
	BTESE	4.71246e-06	350.138	J. Membr. Sci. 620, 118895 (2021)
	BTESE	3.31355e-06	249.45	J. Membr. Sci. 620, 118895 (2021)
	BTESE	3.66e-06	160.625	J. Membr. Sci. 620, 118895 (2021)
	BTESE	2.56e-06	305.602	J. Membr. Sci. 620, 118895 (2021)
	BTESE	3.9158e-06	23.1372	RSC Adv. 12, 5834-5846 (2022)
	BTESE	3.44078e-06	15.1908	RSC Adv. 12, 5834-5846 (2022)
	BTESE	3.17429e-06	27.283	RSC Adv. 12, 5834-5846 (2022)
	BTESE	6.23374e-06	36.8377	RSC Adv. 12, 5834-5846 (2022)
	BTESE (after 190 days)	2.31965e-06	162.478	This study
	silica	1.38e-08	15.1316	AlChE J. 57, 618-629 (2011)
	SOD	8.4e-08	32.5	Microporous Mesoporous Mater. 237, 49-59 (2017)
	SOD	1.03e-07	11.6	Microporous Mesoporous Mater. 237, 49-59 (2017)
	SOD	1.27e-07	5.1	Microporous Mesoporous Mater. 237, 49-59 (2017)
	FAU	3.19e-05	8	Sep. Purif. Technol. 156, 321-327 (2015)
	FAU	3.99e-05	7	Sep. Purif. Technol. 156, 321-327 (2015)
	LTA	8.9e-08	59.3	Ind. Eng. Chem. Res. 39, 2245-2251 (2000)
	Nafion	6e-08	1190	J. Membr. Sci. 459, 104-113 (2014)
	Nafion	1e-07	1765	J. Membr. Sci. 459, 104-113 (2014)
	Nafion	1.5e-07	1515	J. Membr. Sci. 459, 104-113 (2014)
	Nafion	2.9e-07	1580	J. Membr. Sci. 459, 104-113 (2014)
	SiC-based	1.64e-06	40	J. Am. Ceram. Soc. 103, 4473-4488 (2020)

## Sheet: SFig. 11
Supplementary Figure 11
	Concentration of HCl [ppm]	Time [h]	Permeance [mol/(m2 s Pa)]
			H2O	HCl	N2
	0	0.375	2.04515e-06	-	1.19475e-08
	0	0.591667	2.07581e-06	-	1.17062e-08
	0	0.833333	2.07968e-06	-	1.14691e-08
	100	1.25833	1.97202e-06	5.47033e-08	9.8308e-09
	100	1.575	2.02719e-06	7.64463e-08	9.74708e-09
	100	2.03333	2.00561e-06	7.42547e-08	9.17313e-09
	100	2.40833	1.94532e-06	6.67626e-08	1.05142e-08
	200	2.93333	2.00804e-06	7.27077e-08	1.04704e-08
	200	3.24167	2.00309e-06	6.97708e-08	9.45093e-09
	200	3.6	2.01675e-06	7.75986e-08	1.01883e-08
	300	4.16667	2.00235e-06	7.00801e-08	9.45149e-09
	300	4.44167	2.0198e-06	6.76201e-08	9.91001e-09
	300	4.76667	2.01909e-06	7.30963e-08	9.07644e-09
	400	5.50833	1.98544e-06	7.79e-08	8.40663e-09
	400	5.98333	1.98403e-06	7.37113e-08	8.8084e-09
	400	6.375	2.0076e-06	7.35247e-08	9.01903e-09
	0	7	2.02436e-06	-	9.72074e-09
	0	7.26667	1.99936e-06	-	1.07477e-08
	0	7.58333	2.01459e-06	-	1.00942e-08

## Sheet: SFig. 12
Supplementary Figure 12
		Time [h]	Permeance [mol/(m2 s Pa)]
			H2O	H2	N2	HCl	CO2	O2
		0.891667	2.79425e-06	5.08235e-07	-	-	-	-
		1.06667	2.76067e-06	5.10896e-07	-	-	-	-
		1.30833	2.71031e-06	5.11507e-07	-	-	-	-
		1.78333	2.29502e-06	-	1.47246e-08	-	-	-
		2.16667	2.33909e-06	-	1.43495e-08	-	-	-
		2.51667	2.313e-06	-	1.42674e-08	-	-	-
		2.80833	2.31699e-06	-	1.44468e-08	-	-	-
		15.15	2.27444e-06	-	1.29202e-08	9.37248e-08	-	-
		15.6667	2.19723e-06	-	1.39371e-08	7.35498e-08	-	-
		16.0167	2.31321e-06	-	1.38432e-08	8.50194e-08	-	-
		22.2083	2.20934e-06	-	-	-	5.90371e-08	-
		22.4333	2.17071e-06	-	-	-	6.08112e-08	-
		22.6583	2.18658e-06	-	-	-	6.37368e-08	-
		23.0667	2.58053e-06	-	-	-	-	3.68198e-08
		23.2583	2.32387e-06	-	-	-	-	3.56649e-08
		23.4583	2.3196e-06	-	-	-	-	3.38596e-08
		24.3	2.36141e-06	-	1.40686e-08	-	-	-
		24.5583	2.28981e-06	-	1.43601e-08	-	-	-
		24.8083	2.29758e-06	-	1.41777e-08	-	-	-
